# Supplementary material for: Effects of ethnicity and geography on the fecal microbiota and dietary habits of Tibeto-Burman hill tribes in Northern Thailand
Source: PLoS One. 2025 Oct 6;20(10):e0332108. doi: 10.1371/journal.pone.0332108 (PMC12500092; doi:10.1371/journal.pone.0332108)
Supplement: S3 Text — S1 File. Raw data for downstream analyses. S2 File. Raw data and MFA results on associations between gut microbiota and dietary habits across ethnicities and geographic locations. S3 File. Raw data and MFA results on associations between gut microbiota, dietary habits, and participant characteristics across ethnicities and geographic locations. S4 File. Raw data and PERMANOVA of gut microbiota and dietary habits across ethnicities and geographic locations. (ZIP) [file pone.0332108.s003.zip]

Archive with 4 entries (4 files):
- S1_File.xlsx
- S2_File.xlsx
- S3_File.xlsx
- S4_File.xlsx
