# Supplementary material for: Effects of ethnicity and geography on the fecal microbiota and dietary habits of Tibeto-Burman hill tribes in Northern Thailand
Source: PLoS One. 2025 Oct 6;20(10):e0332108. doi: 10.1371/journal.pone.0332108 (PMC12500092; doi:10.1371/journal.pone.0332108)
Supplement: S3 Text — S1 File. Raw data for downstream analyses. S2 File. Raw data and MFA results on associations between gut microbiota and dietary habits across ethnicities and geographic locations. S3 File. Raw data and MFA results on associations between gut microbiota, dietary habits, and participant characteristics across ethnicities and geographic locations. S4 File. Raw data and PERMANOVA of gut microbiota and dietary habits across ethnicities and geographic locations. (ZIP) [file pone.0332108.s003.zip › S1_File.xlsx]

## Sheet: Raw data
Demographic data						Dietary Habit																				Microbial abundance (log10 copy number per gram of wet weight feces)
						Non-processed Food										Processed Food										Phylum			Class	Genus													Species					Archaea
ID	Group	SBP	DBP	BMI	WHR	Fresh_Meat	Egg	Grain	Sticky_Rice	Rice	Noodle	Vegetable	Fruit	Herb	Fermented_Food	Milk	Carbonated_Drink	Snack	Bread	Instant_Noodle	Energy_Drink	Coffee	Yogurt	Meatball	Sausage	Firmicutes	Bacteroidetes	Actinobacteria	Gammaproteobacteria	Bacteroides	Prevotella	Streptococcus	Enterococcus	Roseburia	Ruminococcus	Coprococcus	Staphylococcus	Osilobacterium	Fusobacterium	Actinomyces	Bifidobacterium	Lactobacillus	B.fragilis	Cl.coccoides	C.minuta	F.prausnitzii	A.muciniphila	Methanogens	M.smithii
1	A	86	64	18.8816	0.853659	6	3	2	2	6	2	6	3	2	1	4	2	1	1	2	2	1	2	6	1	9.03896	9.48686	8.96445	7.20166	10.24	10.13	11.64	8.6	8.2	9.12	9.39	6.43	5.55	5.58	8.42	9.09	9.35	9.96	8.37	8.45	8.82	4.26	8.86	8.52
2	A	144	86	27.2285	0.92	6	1	2	2	6	2	6	2	1	1	2	2	1	1	1	1	1	1	2	2	9.41926	9.95553	8.73482	7.93832	11.02	11.12	11.4	8.55	8.86	9.82	11.07	7.72	7.48	7.05	8.91	8.46	8.29	10.31	9.25	9.33	9.38	5.42	9.39	8.27
3	A	118	78	23.4484	0.915789	6	6	3	2	6	2	6	2	2	1	2	1	1	1	1	1	1	3	2	1	7.80453	8.39696	7.75909	7.65395	10.28	10.36	9.83	7.88	8.17	8.81	9.53	6.98	6.88	6.35	8.08	6.42	7.03	8.49	8.34	8.43	8.19	4.64	8.6	8.09
4	A	111	78	28.26	0.908163	6	6	6	2	6	2	6	4	1	1	1	2	1	1	1	1	1	1	2	2	7.56335	7.55955	6.8679	7.15801	8.51	8.83	9.31	7.41	6.82	7.33	7.78	7.25	5.07	5.49	6.85	6.5	5.96	6.36	7.81	7.41	5.21	3.46	7.02	6.99
5	A	110	72	20.0611	0.795455	6	2	2	2	6	2	6	1	1	1	3	2	2	2	2	2	6	1	2	1	8.37995	10.0195	8.43436	8.12249	10.76	10.5	10.82	7.85	8.1	9.38	10.74	6.88	6.7	7.12	8.34	8.41	7.98	7.33	9.16	9.06	8.9	8.37	9.36	9.6
6	A	135	74	19.9584	0.855556	6	6	1	2	6	2	6	2	1	1	1	1	1	1	1	1	1	1	2	1	7.05041	8.07044	6.83569	5.75405	8.9	8.94	9.5	7.98	7.15	8.29	8.88	7.33	4.02	5.6	7.25	6.06	6.3	6.34	7.77	8.52	7.26	3.64	9.58	10.12
7	A	159	95	18.9764	0.831461	6	3	3	1	6	1	6	4	1	1	3	3	3	1	3	1	3	1	3	3	8.27025	9.33385	8.51179	7.03951	10.36	9.76	10.5	7.84	7.3	8.66	9.22	6.7	6.26	5.56	8.1	8.76	6.34	10.05	8.32	9.2	7.71	4.27	9.14	9.57
8	A	135	87	21.0236	0.819277	4	5	2	2	6	2	6	4	1	2	2	3	2	2	1	4	2	2	1	1	9.26393	9.91807	8.20897	7.08826	10.7	10.95	10.69	8.28	8.69	9.49	9.94	7.39	6.45	6.42	8.49	6.39	7.56	9.38	9.14	9.22	8.95	5.48	9.24	8.68
9	A	134	83	23.589	0.861386	6	6	3	3	6	1	6	4	6	6	3	1	1	1	1	1	1	1	3	3	9.03275	9.29599	8.54164	7.28009	10.86	11.1	10.3	8.02	8.59	9.53	10.92	7.06	7.1	6.81	8.85	6.96	7.61	6.45	9.26	9.51	9.14	5.35	9.84	10.01
10	A	119	75	27.1084	0.883495	6	3	2	2	6	2	5	4	1	1	3	2	5	2	1	2	6	2	2	2	8.87846	9.12007	8.32154	7.98328	9.82	9.9	11.71	8.73	8.83	10.04	9.2	7.16	7.9	7.73	7.85	7.07	7.7	7.34	8.36	9.19	8.7	7.48	9	8.09
11	A	140	99	31.4535	0.846154	4	3	6	2	6	2	6	4	1	3	1	2	1	1	2	2	1	1	2	2	9.39745	10.4076	9.24168	8.06122	11.38	11.57	11.76	8.96	9.27	9.87	9.51	7.56	7.8	7.54	7.83	9.55	9.71	7.63	8.54	9.86	8.91	6.58	9.82	9.68
12	A	123	80	24.2664	0.89011	1	2	2	2	6	2	5	3	2	1	2	3	3	2	1	2	2	1	2	1	8.89429	9.41582	7.88145	7.41168	9.75	10.18	10.67	8.13	8.1	8.61	9.41	6.83	8.32	8.41	7.45	5.6	6.35	8.28	8.4	7.85	8.98	4.83	8.78	7.78
13	A	133	88	25.2222	0.851485	6	2	4	1	6	1	6	5	3	3	3	3	1	1	4	3	3	1	3	1	8.75962	9.95408	9.3815	7.27988	10.88	10.38	11.15	8.65	9.31	10	10.59	6.77	5.42	6.55	8.2	10.17	9.06	8.15	9.71	10.34	9.46	7.51	10.13	10.41
14	A	132	92	20.5847	0.79661	6	3	6	3	6	3	6	4	3	1	4	3	3	3	3	3	1	1	3	3	9.36163	10.0039	8.42495	7.53054	10.77	11.05	10.88	8.03	9.01	9.89	10.6	6.68	5.83	7.37	8.31	8.45	7.47	7.66	9.11	9.3	9.22	5.26	9.3	8.51
15	A	148	93	25.9637	0.820755	6	4	6	2	6	2	6	6	1	1	1	2	6	2	1	6	1	1	5	5	8.94212	10.0078	8.38292	7.59508	10.84	11.03	10.49	8.29	8.9	9.17	10.74	7.41	7.12	5.19	7.56	6.2	6.67	7.77	8.75	9.05	8.5	6.66	8.88	8.43
16	A	125	85	27.9041	0.828571	4	5	6	2	6	2	6	4	2	2	2	2	1	2	3	2	2	2	2	2	8.20328	9.09081	7.82024	6.87196	9.75	10.26	10.13	8.06	8.35	8.92	9.23	6.36	6.18	6.05	6.99	7.01	6.57	6.2	7.85	8.19	8.1	4.2	8.61	8.71
17	A	147	102	26.48	0.793814	6	3	3	1	6	1	6	1	1	3	1	1	3	1	3	1	1	1	3	3	8.55347	9.14094	8.34139	6.93796	9.76	9.96	10.68	7.92	8.67	9.39	9.7	8.94	6.89	5.65	7.42	8.06	8.04	8.95	8.07	9.1	7.87	4.43	8.36	7.39
18	A	132	75	20.3829	0.8	6	1	4	1	6	2	6	3	1	1	4	1	3	1	1	1	6	3	1	1	7.56644	9.28267	8.02787	6.85032	9.89	9.09	10.47	7.76	7.32	9.14	8.64	6.5	7.6	5.8	7.87	8.08	6.21	9.96	7.79	8.35	7.51	8.41	7.9	6.58
19	A	100	61	23.2211	0.782609	6	6	3	1	6	3	6	3	1	2	3	1	4	1	3	1	1	2	3	3	8.88184	9.50452	8.77576	7.45213	10.29	10.56	10.42	8.32	8.78	9.49	9.68	8.13	6.61	7.67	7.85	8.58	8.12	6.88	8.27	8.55	8.95	5.83	8.91	8.2
20	A	105	62	21.8106	0.840909	4	3	6	1	6	3	6	5	1	1	1	1	2	1	2	1	1	3	2	2	8.16198	8.37909	8.86523	6.86755	9.54	10.03	9.47	7.12	7.8	8.68	9.17	6.73	7.24	7.55	7.34	6.41	6.11	6.23	7.88	8.57	7.7	5.24	8.98	9.35
21	A	112	80	25.6143	0.892473	6	3	6	1	6	2	4	2	1	2	2	2	2	2	4	1	6	2	2	2	8.99233	8.47808	8.61561	7.43893	9.53	10.21	11.21	8.18	8.88	11.11	10.34	7.04	8.11	7.8	8.05	6.85	8.45	6.79	8.96	9.74	8.84	5.86	9.4	9.31
22	A	123	80	20.6131	0.752809	6	2	6	2	6	1	6	2	1	1	1	2	2	1	1	1	2	1	2	2	9.13525	10.004	8.82277	7.44606	11.19	11.43	11.21	8.48	9.07	10.21	10.63	6.88	7.91	5.32	9.6	8.53	7.84	7.8	9.64	9.44	9.13	7.68	9.67	9.6
23	B	110	66	22.9337	0.788889	4	3	2	2	6	2	5	5	1	2	2	1	2	3	2	2	1	3	2	2	8.88158	9.60855	8.50737	6.94957	10.06	10.42	11.38	8.84	8.41	8.84	10.71	7.02	6.78	7.18	7.6	6.04	6.98	6.43	8.75	9.61	8.06	4.91	8.38	8.24
24	B	113	85	23.8346	0.870968	4	3	3	2	6	2	4	3	1	3	1	2	2	2	2	2	2	2	2	2	9.25938	9.78358	8.24765	7.35972	10.64	11	11.9	9.43	8.99	9.42	11.3	7.59	7.28	7.69	8.19	6.53	7.51	6.69	9.27	10.09	8.67	5.49	8.96	8.84
25	B	149	82	27.0153	0.85	3	2	6	2	6	2	6	2	1	2	1	2	2	2	2	1	1	1	2	2	8.86624	9.83506	8.0148	7.401	10.63	10.95	12.35	8.97	8.88	9.5	10.66	7.24	7.34	6.5	8.3	7.7	8.96	6.3	8.8	9.28	8.48	5.17	9.22	7.14
26	B	130	89	26.5963	0.838384	4	3	6	2	6	2	5	2	1	2	1	2	2	1	2	1	1	2	2	2	8.39507	9.34051	8.35976	7.48003	10.15	10.69	10.02	8.11	8.24	9.12	9.89	6.4	5.93	4.9	7.39	6.28	7.18	6.18	8.23	8.84	7.99	4.35	7.92	6.26
27	B	112	78	19.2697	0.9	5	4	3	1	6	2	6	4	1	3	1	2	1	3	1	2	1	1	2	1	8.16226	8.56876	8.55516	7.79738	10.27	9.92	10.17	8.54	7.67	8.64	9.45	7.15	6.38	8.7	7.63	8.76	6.67	6.94	8.56	8.13	8.35	4.27	8.46	8.03
28	B	136	84	32.8133	0.806604	5	5	3	4	6	3	6	6	2	2	3	1	2	1	3	1	1	2	2	2	7.64487	7.84347	7.79971	7.43066	10.02	9.64	9.7	7.13	8.42	8.46	9.53	6.5	5.84	7.11	7.42	8.12	6.51	7.68	8.36	7.95	7.8	5.03	7.76	6.95
29	B	120	81	20.8941	0.853801	4	3	2	2	6	2	2	4	1	1	1	2	2	2	3	1	1	1	2	2	8.80309	9.52875	8.07788	6.95385	9.9	10.28	10.44	7.92	8.28	9.2	9.93	6.47	7.41	5.49	8.51	7.27	7.48	6.23	8.5	9.28	8.41	4.88	10.07	10.41
30	B	140	89	23.634	0.855615	4	3	2	2	6	2	5	4	1	2	1	3	3	1	1	4	1	1	1	2	8.37649	9.5318	7.11864	6.9006	10.17	10.26	10.71	7.96	8.62	9.16	9.65	7.2	4.26	6.41	7.72	7.09	7.12	7.01	8.54	8.4	8.69	4.99	8.5	7.11
31	B	123	71	31.4873	0.81982	4	3	3	2	6	2	4	3	1	2	1	2	2	1	3	1	1	1	2	2	8.67623	9.57954	7.43584	7.07546	10.28	10.73	10.72	8.74	9.19	9.39	9.78	6.8	6.77	8.44	7.57	6.33	7.25	7.8	8.82	8.63	8.77	5.04	8.86	8.89
32	B	128	78	26.1697	0.965517	6	2	4	2	6	2	5	4	1	2	2	2	1	3	2	2	2	1	2	1	8.3959	10.2592	8.00809	7.03299	11.1	11.6	10.84	8.4	8.1	9.51	9.71	7.21	7.25	8.01	7.74	5.9	7.32	6.78	8.63	8.69	8.89	5.44	8.92	8.67
33	B	132	68	27.3616	0.956989	4	2	2	2	6	3	4	2	1	2	1	2	2	1	1	1	1	1	2	2	7.49561	8.71224	6.71292	6.85821	9.3	9.89	11.54	8.41	6.76	7.93	8.53	6.77	6.01	6.33	7.4	6.74	8.34	7.75	7.47	8.3	7.5	4.43	8.13	7.12
34	B	119	78	26.8313	0.831683	4	3	3	2	6	2	5	3	1	3	1	2	2	1	4	1	3	2	2	2	8.37299	10.1767	7.56815	7.33037	11.12	11.47	10.99	8.45	8.37	9.32	10.7	6.88	6.85	6.55	7.61	6.42	6.76	8.04	8.79	8.94	8.62	5.3	8.48	8.66
35	B	104	71	24.4471	0.804348	4	3	2	4	6	3	6	5	4	1	1	1	3	2	3	1	3	1	3	2	8.47397	9.17722	7.87495	7.47778	10.25	10.43	11.4	8.56	9.02	9.76	10.03	7.18	7.32	6.03	8.39	7.13	7.3	6.23	8.63	8.78	8.74	5.13	8.96	8.97
36	B	115	71	20.9999	0.870968	4	3	4	2	6	2	5	3	1	2	1	2	1	2	1	1	1	1	1	1	8.22611	8.99238	7.24181	7.15807	9.57	9.82	10.04	7.65	8.42	9.94	9.34	6.75	6.89	6.38	7.7	7.58	6.62	7.92	8.42	8.84	8.13	4.78	9.55	9.96
37	B	141	98	28.5793	0.86	6	3	3	2	6	2	6	3	1	2	2	4	2	1	3	2	6	2	2	2	7.84446	7.54104	6.38869	6.94245	7.83	9.27	10.79	7.47	7.15	6.94	7.99	6.06	4.26	4.7	6.89	5.54	7.74	4.94	6.77	7.61	6.37	4.64	6.9	6.5
38	B	117	78	22.6792	0.808989	4	3	4	2	6	2	5	3	1	2	1	2	2	1	3	1	2	2	2	2	8.89388	9.6477	8.42607	7.83159	10.53	10.68	10.98	8.22	8.83	9.46	10.01	6.96	7.12	6.45	8.13	7.38	7.44	6.25	8.61	8.94	8.95	8.34	9.29	9.41
39	B	136	80	33.9786	0.899083	4	2	5	2	6	2	5	3	1	2	2	3	2	1	3	1	1	2	1	2	8.30712	9.72035	7.54318	7.01539	10.5	10.96	11.92	8.7	8.89	9.76	10.81	6.91	7.23	6.01	8.26	5.91	7.69	6.83	8.94	9.02	8.85	5.56	9.6	9.96
40	B	136	69	28.8726	0.828571	4	4	3	1	6	2	4	6	1	1	1	3	2	1	1	1	2	1	2	1	8.49633	9.82599	7.34313	7.6907	10.61	11.05	11.32	8.99	9.28	9.72	11.11	7.01	7.95	7.93	8.64	6.75	8.14	8.41	9.21	9.5	9.3	6.06	9.36	9.48
41	B	122	86	25.8172	0.84	3	5	6	2	6	2	5	5	2	2	2	2	4	5	3	1	2	2	2	2	8.26059	9.44328	7.89529	7.034	9.97	10.41	10.47	8.04	8.65	10.02	9.96	6.79	7.32	5.53	8.62	9.25	7.15	7.82	8.69	9.33	8.57	5.2	9.35	9.7
42	C	136	88	25.8645	0.91	6	4	1	1	6	3	6	4	1	1	1	6	3	6	3	4	6	1	3	3	9.7079	10.1655	8.17724	7.37622	11.04	10.66	10.82	8.54	9.94	8.76	10.64	6.82	8.19	8.35	8.23	6.92	7.84	7.82	9.51	9.65	9.3	5.69	9.64	9.52
43	C	108	75	30.588	0.951456	6	4	1	1	6	3	6	6	1	1	1	1	1	1	1	1	1	1	1	1	9.83688	10.5818	8.44547	7.57316	11.3	11.66	11.36	7.65	9.65	9.58	10.88	7.59	8.62	6.01	9.32	6.19	7.61	7.3	9.75	9.95	9.06	6.08	9.31	9
44	C	141	77	25.0642	0.838384	6	3	1	1	6	1	6	6	1	2	1	2	1	1	1	4	1	1	1	1	10.118	11.3353	8.69666	8.19097	12.09	12.49	11.12	8.5	9.86	10.14	11.86	7.46	9.3	7.65	9.46	8.3	8.46	9.3	10.21	10.32	9.6	7.15	10.39	9.74
45	C	112	84	23.8889	0.736842	6	4	3	1	6	2	6	6	1	1	1	1	1	1	2	1	1	1	1	1	9.75138	10.659	8.05349	7.54489	11.35	10.08	10.51	8.04	9.51	9.91	11.17	6.93	8.93	7.73	8.88	7.99	8.15	9.61	9.65	9.65	9.11	5.95	9.41	7.93
46	C	126	89	22.3047	0.804348	6	4	1	1	6	2	6	3	3	2	1	1	1	1	3	6	6	1	1	1	10.0083	10.7918	9.25647	7.79745	11.35	11.54	10.75	8.99	9.57	10.03	11.09	7.34	9.97	8.48	9.05	9.41	7.93	8.04	9.77	10.21	10.13	6.98	10.39	9.75
47	C	107	75	28.2652	0.882353	6	4	3	1	6	4	6	6	1	4	6	4	6	4	1	4	1	4	4	4	9.78589	10.7098	7.91216	7.44124	11.52	11.81	10.51	7.73	9.92	9.34	10.53	6.79	8.44	6.14	8.14	7.48	8.37	7.43	9.52	9.09	9.53	6.01	10.09	9.9
48	C	135	94	24.6154	0.912088	4	3	1	1	6	3	5	5	1	1	1	1	1	1	3	3	1	1	1	1	9.63102	10.3306	8.40817	7.32845	10.99	10.34	10.88	7.93	9.11	9.53	11.13	6.83	8.57	7.28	8.63	7.47	7.71	6.75	9.37	9.4	8.67	5.8	8.98	8.57
49	C	128	74	23.9011	0.94	6	1	1	1	6	1	6	4	1	3	1	1	1	1	1	1	6	1	2	2	9.39055	10.5766	7.7227	8.57646	11.35	10.96	10.48	7.65	9.44	10.06	10.44	7	5.51	6.78	8.8	7.07	7.8	10.76	9.07	9.74	9.08	5.22	9.46	8.99
50	C	119	77	18.3353	0.85	4	6	1	1	6	2	6	4	1	1	1	1	2	1	1	1	1	1	1	1	8.88185	9.45088	8.55714	7.08404	9.7	9.39	10.97	8.2	8.64	9.42	9.11	6.46	6.22	5.56	8.08	8.12	8.85	7.53	8.66	9.53	8.18	9.45	8.9	8.55
51	C	117	87	22.9185	0.844444	6	3	1	1	6	3	6	4	1	2	2	6	1	1	2	6	6	1	6	6	9.52894	9.64404	9.01541	7.90691	10.08	10.31	10.78	7.97	8.81	10.12	10.9	7.4	8.52	5.79	8.99	8.68	7.73	6.56	9.08	9.64	8.8	6.46	9.39	9.15
52	C	125	79	25.0639	0.829787	6	6	1	1	6	4	6	6	1	1	6	6	6	1	1	6	6	1	1	1	9.30802	10.523	8.79026	7.21635	11.21	10.93	10.29	7.72	9.18	10.16	10.09	7.11	8.94	6.28	8.47	9.05	7.98	6.79	9.11	9.94	8.96	5.94	9.51	9.26
53	C	151	85	22.933	0.915663	6	5	3	2	6	4	6	5	1	4	4	1	4	2	4	5	6	2	2	2	9.28092	9.95548	8.4671	7.08549	10.69	10.72	10.91	8	9.02	9.86	10.45	6.91	8.89	7.39	8.32	7.81	7.75	7.34	9.12	9.46	8.98	7.14	9.48	9.16
54	C	156	96	28.8222	0.843137	6	2	2	1	6	6	6	2	1	1	2	2	1	2	2	1	1	1	1	1	9.73671	10.8414	7.92267	7.44339	11.68	11.71	11.35	7.56	9.73	9.81	11.21	7.38	9.08	6.61	8.84	8.2	7.84	7.56	9.74	9.1	9.17	6.52	9.7	8.85
55	C	139	86	21.5981	0.769231	6	3	2	1	6	3	4	4	1	3	3	3	3	2	2	2	1	2	4	4	9.99134	10.867	8.59876	7.71379	11.78	12.18	10.74	8.34	10.46	9.71	11.63	7.56	8.81	7.77	9.11	8.4	8.18	7.93	10.13	10.07	13.4	6.8	9.82	9.88
56	C	131	87	24.0292	0.815217	5	4	2	1	6	2	6	6	2	1	1	1	1	1	1	1	1	1	2	2	9.32615	10.372	9.06385	7.32067	10.99	10.32	9.84	8.34	8.86	10.58	10.07	6.13	6.72	8.67	8.37	7.96	7.69	9.09	8.96	9.29	8.96	6.67	15.85	8.48
57	C	162	101	24.4222	0.946237	6	3	2	2	6	2	4	2	1	1	1	2	4	1	2	2	2	1	2	2	9.7054	10.8195	8.37916	7.76606	11.6	11.91	10.69	8.39	9.74	9.87	10.74	7.12	7.92	8.18	8.36	5.93	8.44	7.87	9.48	10.29	9.39	6.13	9.63	9.08
58	C	138	93	33.6949	0.954545	6	4	2	1	6	2	6	5	1	2	4	4	3	2	2	5	2	2	2	2	10.0931	10.4593	8.04692	7.38343	11.13	10.13	10.71	9.34	9.6	9.52	10.6	6.99	6.31	9.31	8.78	6.17	8.32	10.32	9.91	10.26	9.2	5.84	9.79	9.29
59	C	112	74	28.1938	0.877551	6	3	2	1	6	2	6	4	1	1	2	2	2	1	2	1	1	1	2	2	9.72745	11.0399	8.4048	7.45755	11.97	12.39	11.14	8.44	9.93	9.88	10.95	6.95	8.69	7.08	8.58	6.48	8.45	7.46	9.74	9.6	9.46	6.99	9.73	7.83
60	C	125	75	22.4461	0.811111	6	3	2	1	6	2	6	4	1	3	1	1	4	1	2	1	2	1	2	2	9.88825	10.7823	8.07402	7.84488	11.49	10.1	10.26	7.64	9.55	9.92	10.56	6.66	5.8	8.69	8.76	7.36	8.08	7.26	9.82	9.45	9.29	5.93	9.64	8.99
61	C	150	95	30.1958	0.866667	6	5	2	2	6	2	5	5	1	1	1	1	1	1	1	2	1	1	2	2	9.62188	10.1951	8.36221	7.52912	10.85	10.86	10.44	7.85	9.48	9.91	10.57	7.47	8.34	6.83	8.36	7.62	7.61	8	9.61	10.15	8.89	5.94	9.47	9.14
62	C	95	64	24.6222	0.844086	5	3	2	1	6	2	6	6	1	2	2	2	3	1	2	1	1	2	2	2	8.54062	9.1043	8.04602	6.62549	9.62	9.62	10.15	7.97	8.83	9.66	10.19	6.85	7.37	5	7.83	7.3	6.61	6.72	8.54	9.68	8.26	5.92	8.75	7.15
63	C	92	70	29.2245	0.862745	6	5	2	2	6	3	4	4	1	3	3	4	4	2	4	1	4	4	3	3	9.81169	10.7616	8.63982	7.88449	11.36	11.79	10.87	8.57	9.84	9.62	11.4	5.5	6.29	8.29	8.96	8.87	8.08	7.88	9.64	9.23	9.15	6.82	10	7.39
64	C	119	78	37.1938	0.918919	6	3	2	2	6	2	6	4	1	2	2	2	3	1	2	2	1	1	2	2	9.34314	10.5437	8.60924	7.57495	11.04	11.46	10.85	7.43	9.65	9.43	10.33	6.96	8.55	6.15	8.5	8.62	7.91	7.05	9.45	9.28	9.25	5.52	9.6	9.06
65	D	130	85	31.9486	0.891089	5	2	2	2	6	2	3	4	1	1	2	2	1	1	2	2	2	3	3	2	9.67644	11.5788	8.68952	7.36933	12.41	12.58	11.36	7.99	9.8	9.84	11.05	7.13	8.79	6.18	8.83	7.75	8.64	7.6	9.77	10.47	9.34	6.71	9.79	9.4
66	D	152	81	27.4911	0.95	5	1	2	2	6	2	6	1	3	1	1	1	1	1	1	1	1	1	1	1	9.30548	10.4514	8.17254	7.23049	11.17	11.11	10.85	8.57	8.97	9.29	10.25	6.24	7.38	8.36	8.71	7.91	8.12	9.03	8.78	8.97	9.04	5.88	9.44	8.18
67	D	145	70	25.1454	0.893617	6	2	2	1	6	1	6	6	1	2	6	1	6	6	2	1	6	1	2	2	9.45758	10.4159	8.86138	7.76801	11.3	11.29	11.67	9.15	9.36	9.1	10.24	6.49	8.04	6.01	8.39	9.16	9.11	9.25	8.96	9.17	9.01	5.87	9.38	8.51
68	D	123	79	24.7165	0.852632	6	3	2	2	6	2	6	4	1	2	2	2	2	1	1	4	2	1	1	1	9.18794	10.6397	8.44057	7.085	11.48	11.49	10.74	8.18	8.02	9.77	10.29	6.4	6	6.42	8.6	8.52	7.98	7.16	8.87	9.82	8.96	6.36	9.41	9.24
69	D	125	87	21.3057	0.793478	6	3	2	2	6	2	6	4	1	2	2	5	2	3	4	2	2	1	6	6	9.62804	10.6385	8.50015	7.44835	11.27	11.44	11.37	8.14	9.8	10.51	11.52	6.75	9.17	6.1	9.04	6.5	7.87	9.86	9.73	9.7	9.34	6.22	9.83	9.52
70	D	110	79	23.8288	0.890244	3	3	1	2	6	3	4	4	1	2	3	4	4	4	2	1	1	3	4	4	9.8632	11.3478	8.97153	7.88383	12.02	12.14	11.88	9.28	9.59	9.58	10.92	6.6	8.64	9.04	9.64	8.67	9.25	9.82	9.43	9.48	9.38	6.67	9.89	9.01
71	D	111	76	26.5973	0.846154	4	3	2	1	6	2	4	1	1	2	2	2	4	1	3	1	6	1	2	2	9.65014	10.5099	9.2275	7.28591	11.25	11.32	10.17	8.29	9.42	9.96	10.85	6.77	8.27	7.01	9.16	8.72	7.91	7.67	9.33	9.49	8.53	6.37	9.27	8.92
72	D	131	88	23.8134	0.9	4	2	2	2	6	1	6	2	2	1	2	1	2	1	1	1	1	1	2	2	9.65536	11.0461	8.74593	7.48095	12.05	12.47	11.26	8.65	9.46	9.9	11.28	6.73	8.37	6.31	8.75	9.2	8.59	7.62	9.64	10.38	9.53	6.28	10.19	9.45
73	D	109	89	19.1691	0.813953	4	4	2	2	6	1	6	2	1	2	1	3	6	6	3	2	6	1	3	3	9.18149	9.94023	9.34718	6.83756	10.84	11.23	11	8.55	8.56	9.34	9.86	6.52	3.51	6.4	7.49	9.55	9.06	9.64	8.88	9.33	8.91	5.12	9.35	9.17
74	D	117	75	21.9777	0.894118	3	2	1	2	6	2	6	4	1	2	2	4	2	2	2	1	1	2	2	1	9.48494	10.2849	7.80329	8.05227	11.28	12.14	11.25	8.47	9.89	10.12	10.63	6.96	7.8	6.07	8.15	7.69	8.35	7.04	9.48	9.19	8.91	5.78	10.03	7.7
75	D	132	78	26.8738	0.836735	6	2	2	2	6	2	6	4	3	2	2	2	3	3	3	1	2	1	2	2	9.62861	10.5056	9.80924	7.21394	11.42	11.1	10.69	8.3	9.66	9.09	10.76	6.82	6.14	6.96	8.88	6.98	7.92	9.47	9.2	9.82	9.54	6.34	9.65	9.84
76	D	108	77	25.4524	0.905882	3	3	2	2	6	4	6	6	1	2	5	2	2	2	3	3	1	6	2	2	9.65181	10.4258	9.004	7.54332	11.02	11.83	10.93	8.07	9.18	9.96	10.82	6.94	8.64	5.91	8.78	9.32	8.68	7.3	9.27	9.91	9.1	6.19	9.71	9
77	D	105	68	17.7026	0.886076	3	3	2	2	6	2	6	2	2	2	3	2	2	2	4	2	6	1	3	3	8.79711	9.79583	8.77896	7.28609	10.44	10.93	9.69	7.88	8.35	9.28	9.41	6.23	6.84	6.79	8.79	8.6	9.45	9.76	8.37	9.33	8.31	5.41	9.15	8.47
78	D	108	74	16.1922	0.916667	4	3	2	2	6	2	6	6	1	1	1	2	6	6	1	1	1	2	2	2	8.61912	10.0898	7.61334	6.61277	10.82	9.87	8.95	7.23	8.44	9.43	8.87	7.36	1.52	6.04	8.26	7.58	7.02	10.31	8.57	8.31	7.58	5.24	8.81	9
79	D	155	86	28.9022	0.747664	6	6	6	2	6	4	6	3	1	4	3	3	6	6	6	1	6	3	2	2	9.80265	11.0613	8.69549	7.24739	11.78	12.34	10.91	8.57	9.98	10.28	11.74	7.74	6.77	6.58	8.62	8.33	8.55	8.55	9.89	9.59	9.83	6.52	9.92	9.84
80	D	136	92	35.6018	0.815789	6	1	3	3	6	3	6	6	3	2	1	1	2	2	1	1	3	1	2	1	9.14462	9.75285	8.38809	6.98782	10.41	10.86	9.75	7.66	9.04	9.67	10.23	6.77	8.13	6.05	7.89	8.63	8.02	7.66	8.78	9.35	8.48	5.54	9.45	7.15
81	E	137	90	21.3919	0.820225	6	3	3	3	6	3	4	4	1	4	4	4	4	4	3	3	2	3	2	2	9.17069	11.0237	7.81276	7.78312	11.62	12.01	10.9	7.03	9.02	9.2	10.87	6.36	7.88	6.94	8.67	8.21	7.53	9.09	9.57	9.36	8.39	6.55	9.34	9.23
82	E	144	86	25.9821	0.888889	5	2	2	2	6	2	6	3	1	2	1	1	4	2	1	1	6	1	3	3	9.03006	9.61927	8.43307	7.54574	10.72	11.1	10.47	8.14	9.24	8.94	10.43	7.32	8.74	7.66	8	8.82	7.75	9.25	9.04	9.41	8.8	7.17	9.43	9.62
83	E	121	69	27.8237	0.864078	6	4	2	2	6	2	6	6	2	2	1	2	2	2	2	6	1	2	2	2	10.0214	10.5749	8.78836	7.61955	11.25	11.63	11.09	8.3	10.06	9.21	11.41	7.56	8.33	7.18	8.51	7.95	8.37	8.58	10.08	10.26	9.89	6.24	10.14	9.57
84	E	108	76	21.0667	0.818182	6	4	2	2	6	2	6	2	1	2	2	1	1	3	3	1	1	1	2	2	10.0475	10.4914	9.5496	7.21326	11.16	11.35	9.84	7.64	10.04	9.51	11.16	7.14	6.21	7.55	8.62	9.77	7.83	7.73	10.07	9.75	9.93	8.83	10.18	9.12
85	E	151	83	30.3398	0.961165	6	4	2	1	6	3	6	6	1	2	1	1	1	1	1	1	2	1	1	1	9.4291	10.7055	7.9286	7.91805	11.4	11.8	11.53	8.86	9.12	10.04	10.56	7.4	7.92	7.65	8.25	7.19	8.45	6.86	9.01	8.82	9.46	6.51	9.71	9.18
86	E	113	71	26.7578	0.847619	6	4	2	1	6	3	6	6	6	2	3	2	2	1	3	1	1	1	1	1	8.25611	8.32678	8.0147	7.80625	8.89	9.55	9.19	7.53	8.42	8.76	8.09	7.12	5.65	5.17	7.24	8.28	7.61	5.7	7.65	8.17	8.2	4.74	8.36	7.02
87	E	175	105	29.3224	0.90566	6	4	2	2	6	2	6	6	1	1	2	2	2	2	2	6	6	2	2	2	9.64991	9.66373	8.06138	7.00623	10.59	10.9	11.07	8.13	9.76	9.72	9.86	6.99	7.54	6.25	7.81	6.64	7.32	6.86	9.36	9.59	9.03	4.47	9.33	8.53
88	E	135	83	36.6387	0.905172	6	4	2	2	6	4	6	4	1	1	6	1	2	1	2	1	1	2	1	1	8.42119	10.2954	8.50173	7.14432	11.17	11.54	9.11	7.29	8.84	7.88	10.06	7.36	7.41	5.42	7.89	8.83	6.84	6.3	8.55	8.42	8.21	6.02	8.38	7.53
89	E	162	86	26.7094	0.72381	6	2	1	2	6	2	6	3	1	2	6	4	1	1	1	4	2	1	1	1	8.81087	10.0342	9.63287	6.86083	10.81	11.12	10.29	8.18	8.87	7.43	9.81	6.84	8.72	6.16	8.24	9.65	8.94	5.97	8.78	9.34	8.79	4.97	9.16	8.73
90	E	106	64	23.1866	0.897959	6	3	2	2	6	2	6	3	1	3	2	2	2	2	2	4	1	1	2	2	9.36625	10.1843	8.18625	7.44681	11	11.4	9.86	7.7	9.16	9.38	10.73	7.43	8.65	7.23	8.42	7.53	7.19	8.52	9.01	9.37	9.01	6.37	9.08	8.61
91	E	142	97	27.9339	0.875622	6	4	2	2	6	2	6	3	1	2	2	3	2	2	2	2	3	2	2	2	9.5443	10.8598	7.88433	7.57835	11.85	12.22	10.75	8.55	9.56	9.61	10.85	7.36	6.38	8.32	8.52	7.18	7.87	7.81	9.49	9.68	9.23	6.52	9.83	9.69
92	E	126	75	30.2329	0.801887	6	4	2	2	6	2	6	6	2	1	3	1	3	1	2	1	1	2	2	1	9.34193	9.47849	8.84866	6.79751	10.5	9.87	9.28	7.28	9.81	9.75	9.93	6.76	7.96	5.28	7.22	9.18	7.07	6.84	8.96	8.95	9.11	4.27	9.32	9.14
93	E	121	65	22.252	0.88764	6	2	3	1	6	2	6	3	1	1	1	2	2	1	2	4	1	1	1	1	9.95049	10.6626	8.298	7.38287	11.51	10.8	9.35	8.24	10.41	9.75	10.82	7.17	8.73	7.84	8.5	7.51	7.82	8.21	10.02	9.9	9.15	6.09	9.29	9.3
94	E	94	54	27.2629	0.897959	6	3	2	2	6	2	6	1	2	2	3	1	1	1	2	1	1	2	2	2	8.88284	8.99812	8.31952	7.20392	9.95	9.49	9.94	7.57	9.02	9.29	9.69	6.53	3.88	7.51	7.39	8.69	6.86	9.48	8.7	8.7	8.19	5.69	10.49	10.8
95	E	108	63	29.2182	0.883495	6	3	2	2	6	2	6	2	2	2	6	2	1	2	2	6	2	1	2	2	9.40731	10.2056	9.83778	7.33235	11.11	11.49	10.48	7.92	9.16	9.54	10.29	6.27	7.97	6.14	8.25	9.86	6.82	10.18	9	9.57	8.72	5.31	9.29	9.03
96	E	128	72	26.7703	0.89	6	4	2	1	6	2	6	2	1	1	1	2	2	1	2	1	1	1	2	2	9.48414	9.91011	8.67304	7.36424	10.75	10.98	10.59	8.33	9.92	9.7	10.76	7.49	7.87	6.3	8.17	8.59	8.62	7.62	9.13	9.45	9.05	5.31	9.23	9.05
97	E	118	75	30.3237	0.926829	6	3	3	2	6	3	6	6	1	2	6	3	2	2	2	2	6	2	2	2	9.77588	10.8133	8.42885	7.30317	11.63	11.99	11.36	8.5	9.52	9.93	11.76	7.1	8.7	8.44	8.95	6.47	7.86	7.45	9.97	9.97	9.02	7.67	9.73	9.84
98	E	115	74	27.3394	0.828571	6	3	2	1	6	1	4	4	1	2	2	1	1	1	1	1	1	2	1	1	8.52469	8.90526	8.03439	6.27116	9.98	9.77	10.3	8.15	8.78	9.51	9.8	7.3	4.31	7.55	7.31	8.44	6.74	9.35	8.02	8.66	8.11	4.07	8.59	8.94
99	E	127	72	29.2557	0.961165	5	4	4	2	6	2	6	6	2	1	6	2	6	4	2	6	1	6	2	2	9.46585	9.93229	8.8497	6.64785	10.93	10.63	10.37	8.08	9.72	9.61	9.89	7.2	4.52	7.5	8.38	8.98	7.95	9.22	9.19	8.94	8.98	5.15	9.28	9.4
100	E	127	86	18.7109	0.802326	5	4	4	4	6	5	6	3	1	1	3	4	4	5	4	5	5	5	4	4	8.35177	10.1689	7.62601	7.1249	11.34	9.43	9.37	6.82	7.63	9.09	8.83	6.65	8.07	6.48	7.45	7.1	7.45	9.66	8.1	8.6	8.44	8.71	8.32	8.28
101	E	119	74	38.4972	0.810811	6	4	3	2	6	3	6	6	1	1	5	2	2	2	2	1	1	2	2	2	9.71775	10.5098	8.06215	7.35954	11.55	11.84	10.18	7.81	9.46	9.81	11.2	6.85	7.8	6.11	8.07	7.23	7.59	10.14	9.64	9.62	9.09	8.96	9.16	9.21
102	E	155	80	23.3393	0.862069	6	2	2	2	6	2	6	4	1	2	1	1	2	2	2	1	1	1	1	1	9.0372	9.6399	8.15958	6.71683	10.71	10.76	10.13	8.08	8.9	9.42	9.63	6.79	8.67	8.02	7.82	6.25	6.81	7.28	9	8.82	8.81	8.23	9	9.3
