# Supplementary material for: Effects of ethnicity and geography on the fecal microbiota and dietary habits of Tibeto-Burman hill tribes in Northern Thailand
Source: PLoS One. 2025 Oct 6;20(10):e0332108. doi: 10.1371/journal.pone.0332108 (PMC12500092; doi:10.1371/journal.pone.0332108)
Supplement: S3 Text — S1 File. Raw data for downstream analyses. S2 File. Raw data and MFA results on associations between gut microbiota and dietary habits across ethnicities and geographic locations. S3 File. Raw data and MFA results on associations between gut microbiota, dietary habits, and participant characteristics across ethnicities and geographic locations. S4 File. Raw data and PERMANOVA of gut microbiota and dietary habits across ethnicities and geographic locations. (ZIP) [file pone.0332108.s003.zip › S2_File.xlsx]

## Sheet: S2A CM_raw data
S2A data. Raw data for MFA to determine associations between gut microbiota and dietary habits within Chiang Mai province
Demographic data		Dietary Habit																			Microbial abundance (log10 copy number per gram of wet weight feces)
		Non-processed Food									Processed Food										Phylum			Class	Genus													Species					Archaea
ID	Group	Fresh_Meat	Egg	Grain	Sticky_Rice	Noodle	Vegetable	Fruit	Herb	Fermented_Food	Milk	Carbonated_Drink	Snack	Bread	Instant_Noodle	Energy_Drink	Coffee	Yogurt	Meatball	Sausage	Firmicutes	Bacteroidetes	Actinobacteria	Gammaproteobacteria	Bacteroides	Prevotella	Streptococcus	Enterococcus	Roseburia	Ruminococcus	Coprococcus	Staphylococcus	Osilobacterium	Fusobacterium	Actinomyces	Bifidobacterium	Lactobacillus	B.fragilis	Cl.coccoides	C.minuta	F.prausnitzii	A.muciniphila	Methanogens	M.smithii
1	A	6	3	2	2	2	6	3	2	1	4	2	1	1	2	2	1	2	6	1	9.03896	9.48686	8.96445	7.20166	10.24	10.13	11.64	8.6	8.2	9.12	9.39	6.43	5.55	5.58	8.42	9.09	9.35	9.96	8.37	8.45	8.82	4.26	8.86	8.52
2	A	6	1	2	2	2	6	2	1	1	2	2	1	1	1	1	1	1	2	2	9.41926	9.95553	8.73482	7.93832	11.02	11.12	11.4	8.55	8.86	9.82	11.07	7.72	7.48	7.05	8.91	8.46	8.29	10.31	9.25	9.33	9.38	5.42	9.39	8.27
3	A	6	6	3	2	2	6	2	2	1	2	1	1	1	1	1	1	3	2	1	7.80453	8.39696	7.75909	7.65395	10.28	10.36	9.83	7.88	8.17	8.81	9.53	6.98	6.88	6.35	8.08	6.42	7.03	8.49	8.34	8.43	8.19	4.64	8.6	8.09
4	A	6	6	6	2	2	6	4	1	1	1	2	1	1	1	1	1	1	2	2	7.56335	7.55955	6.8679	7.15801	8.51	8.83	9.31	7.41	6.82	7.33	7.78	7.25	5.07	5.49	6.85	6.5	5.96	6.36	7.81	7.41	5.21	3.46	7.02	6.99
5	A	6	2	2	2	2	6	1	1	1	3	2	2	2	2	2	6	1	2	1	8.37995	10.0195	8.43436	8.12249	10.76	10.5	10.82	7.85	8.1	9.38	10.74	6.88	6.7	7.12	8.34	8.41	7.98	7.33	9.16	9.06	8.9	8.37	9.36	9.6
6	A	6	6	1	2	2	6	2	1	1	1	1	1	1	1	1	1	1	2	1	7.05041	8.07044	6.83569	5.75405	8.9	8.94	9.5	7.98	7.15	8.29	8.88	7.33	4.02	5.6	7.25	6.06	6.3	6.34	7.77	8.52	7.26	3.64	9.58	10.12
7	A	6	3	3	1	1	6	4	1	1	3	3	3	1	3	1	3	1	3	3	8.27025	9.33385	8.51179	7.03951	10.36	9.76	10.5	7.84	7.3	8.66	9.22	6.7	6.26	5.56	8.1	8.76	6.34	10.05	8.32	9.2	7.71	4.27	9.14	9.57
8	A	4	5	2	2	2	6	4	1	2	2	3	2	2	1	4	2	2	1	1	9.26393	9.91807	8.20897	7.08826	10.7	10.95	10.69	8.28	8.69	9.49	9.94	7.39	6.45	6.42	8.49	6.39	7.56	9.38	9.14	9.22	8.95	5.48	9.24	8.68
9	A	6	6	3	3	1	6	4	6	6	3	1	1	1	1	1	1	1	3	3	9.03275	9.29599	8.54164	7.28009	10.86	11.1	10.3	8.02	8.59	9.53	10.92	7.06	7.1	6.81	8.85	6.96	7.61	6.45	9.26	9.51	9.14	5.35	9.84	10.01
10	A	6	3	2	2	2	5	4	1	1	3	2	5	2	1	2	6	2	2	2	8.87846	9.12007	8.32154	7.98328	9.82	9.9	11.71	8.73	8.83	10.04	9.2	7.16	7.9	7.73	7.85	7.07	7.7	7.34	8.36	9.19	8.7	7.48	9	8.09
11	A	4	3	6	2	2	6	4	1	3	1	2	1	1	2	2	1	1	2	2	9.39745	10.4076	9.24168	8.06122	11.38	11.57	11.76	8.96	9.27	9.87	9.51	7.56	7.8	7.54	7.83	9.55	9.71	7.63	8.54	9.86	8.91	6.58	9.82	9.68
12	A	1	2	2	2	2	5	3	2	1	2	3	3	2	1	2	2	1	2	1	8.89429	9.41582	7.88145	7.41168	9.75	10.18	10.67	8.13	8.1	8.61	9.41	6.83	8.32	8.41	7.45	5.6	6.35	8.28	8.4	7.85	8.98	4.83	8.78	7.78
13	A	6	2	4	1	1	6	5	3	3	3	3	1	1	4	3	3	1	3	1	8.75962	9.95408	9.3815	7.27988	10.88	10.38	11.15	8.65	9.31	10	10.59	6.77	5.42	6.55	8.2	10.17	9.06	8.15	9.71	10.34	9.46	7.51	10.13	10.41
14	A	6	3	6	3	3	6	4	3	1	4	3	3	3	3	3	1	1	3	3	9.36163	10.0039	8.42495	7.53054	10.77	11.05	10.88	8.03	9.01	9.89	10.6	6.68	5.83	7.37	8.31	8.45	7.47	7.66	9.11	9.3	9.22	5.26	9.3	8.51
15	A	6	4	6	2	2	6	6	1	1	1	2	6	2	1	6	1	1	5	5	8.94212	10.0078	8.38292	7.59508	10.84	11.03	10.49	8.29	8.9	9.17	10.74	7.41	7.12	5.19	7.56	6.2	6.67	7.77	8.75	9.05	8.5	6.66	8.88	8.43
16	A	4	5	6	2	2	6	4	2	2	2	2	1	2	3	2	2	2	2	2	8.20328	9.09081	7.82024	6.87196	9.75	10.26	10.13	8.06	8.35	8.92	9.23	6.36	6.18	6.05	6.99	7.01	6.57	6.2	7.85	8.19	8.1	4.2	8.61	8.71
17	A	6	3	3	1	1	6	1	1	3	1	1	3	1	3	1	1	1	3	3	8.55347	9.14094	8.34139	6.93796	9.76	9.96	10.68	7.92	8.67	9.39	9.7	8.94	6.89	5.65	7.42	8.06	8.04	8.95	8.07	9.1	7.87	4.43	8.36	7.39
18	A	6	1	4	1	2	6	3	1	1	4	1	3	1	1	1	6	3	1	1	7.56644	9.28267	8.02787	6.85032	9.89	9.09	10.47	7.76	7.32	9.14	8.64	6.5	7.6	5.8	7.87	8.08	6.21	9.96	7.79	8.35	7.51	8.41	7.9	6.58
19	A	6	6	3	1	3	6	3	1	2	3	1	4	1	3	1	1	2	3	3	8.88184	9.50452	8.77576	7.45213	10.29	10.56	10.42	8.32	8.78	9.49	9.68	8.13	6.61	7.67	7.85	8.58	8.12	6.88	8.27	8.55	8.95	5.83	8.91	8.2
20	A	4	3	6	1	3	6	5	1	1	1	1	2	1	2	1	1	3	2	2	8.16198	8.37909	8.86523	6.86755	9.54	10.03	9.47	7.12	7.8	8.68	9.17	6.73	7.24	7.55	7.34	6.41	6.11	6.23	7.88	8.57	7.7	5.24	8.98	9.35
21	A	6	3	6	1	2	4	2	1	2	2	2	2	2	4	1	6	2	2	2	8.99233	8.47808	8.61561	7.43893	9.53	10.21	11.21	8.18	8.88	11.11	10.34	7.04	8.11	7.8	8.05	6.85	8.45	6.79	8.96	9.74	8.84	5.86	9.4	9.31
22	A	6	2	6	2	1	6	2	1	1	1	2	2	1	1	1	2	1	2	2	9.13525	10.004	8.82277	7.44606	11.19	11.43	11.21	8.48	9.07	10.21	10.63	6.88	7.91	5.32	9.6	8.53	7.84	7.8	9.64	9.44	9.13	7.68	9.67	9.6
23	B	4	3	2	2	2	5	5	1	2	2	1	2	3	2	2	1	3	2	2	8.88158	9.60855	8.50737	6.94957	10.06	10.42	11.38	8.84	8.41	8.84	10.71	7.02	6.78	7.18	7.6	6.04	6.98	6.43	8.75	9.61	8.06	4.91	8.38	8.24
24	B	4	3	3	2	2	4	3	1	3	1	2	2	2	2	2	2	2	2	2	9.25938	9.78358	8.24765	7.35972	10.64	11	11.9	9.43	8.99	9.42	11.3	7.59	7.28	7.69	8.19	6.53	7.51	6.69	9.27	10.09	8.67	5.49	8.96	8.84
25	B	3	2	6	2	2	6	2	1	2	1	2	2	2	2	1	1	1	2	2	8.86624	9.83506	8.0148	7.401	10.63	10.95	12.35	8.97	8.88	9.5	10.66	7.24	7.34	6.5	8.3	7.7	8.96	6.3	8.8	9.28	8.48	5.17	9.22	7.14
26	B	4	3	6	2	2	5	2	1	2	1	2	2	1	2	1	1	2	2	2	8.39507	9.34051	8.35976	7.48003	10.15	10.69	10.02	8.11	8.24	9.12	9.89	6.4	5.93	4.9	7.39	6.28	7.18	6.18	8.23	8.84	7.99	4.35	7.92	6.26
27	B	5	4	3	1	2	6	4	1	3	1	2	1	3	1	2	1	1	2	1	8.16226	8.56876	8.55516	7.79738	10.27	9.92	10.17	8.54	7.67	8.64	9.45	7.15	6.38	8.7	7.63	8.76	6.67	6.94	8.56	8.13	8.35	4.27	8.46	8.03
28	B	5	5	3	4	3	6	6	2	2	3	1	2	1	3	1	1	2	2	2	7.64487	7.84347	7.79971	7.43066	10.02	9.64	9.7	7.13	8.42	8.46	9.53	6.5	5.84	7.11	7.42	8.12	6.51	7.68	8.36	7.95	7.8	5.03	7.76	6.95
29	B	4	3	2	2	2	2	4	1	1	1	2	2	2	3	1	1	1	2	2	8.80309	9.52875	8.07788	6.95385	9.9	10.28	10.44	7.92	8.28	9.2	9.93	6.47	7.41	5.49	8.51	7.27	7.48	6.23	8.5	9.28	8.41	4.88	10.07	10.41
30	B	4	3	2	2	2	5	4	1	2	1	3	3	1	1	4	1	1	1	2	8.37649	9.5318	7.11864	6.9006	10.17	10.26	10.71	7.96	8.62	9.16	9.65	7.2	4.26	6.41	7.72	7.09	7.12	7.01	8.54	8.4	8.69	4.99	8.5	7.11
31	B	4	3	3	2	2	4	3	1	2	1	2	2	1	3	1	1	1	2	2	8.67623	9.57954	7.43584	7.07546	10.28	10.73	10.72	8.74	9.19	9.39	9.78	6.8	6.77	8.44	7.57	6.33	7.25	7.8	8.82	8.63	8.77	5.04	8.86	8.89
32	B	6	2	4	2	2	5	4	1	2	2	2	1	3	2	2	2	1	2	1	8.3959	10.2592	8.00809	7.03299	11.1	11.6	10.84	8.4	8.1	9.51	9.71	7.21	7.25	8.01	7.74	5.9	7.32	6.78	8.63	8.69	8.89	5.44	8.92	8.67
33	B	4	2	2	2	3	4	2	1	2	1	2	2	1	1	1	1	1	2	2	7.49561	8.71224	6.71292	6.85821	9.3	9.89	11.54	8.41	6.76	7.93	8.53	6.77	6.01	6.33	7.4	6.74	8.34	7.75	7.47	8.3	7.5	4.43	8.13	7.12
34	B	4	3	3	2	2	5	3	1	3	1	2	2	1	4	1	3	2	2	2	8.37299	10.1767	7.56815	7.33037	11.12	11.47	10.99	8.45	8.37	9.32	10.7	6.88	6.85	6.55	7.61	6.42	6.76	8.04	8.79	8.94	8.62	5.3	8.48	8.66
35	B	4	3	2	4	3	6	5	4	1	1	1	3	2	3	1	3	1	3	2	8.47397	9.17722	7.87495	7.47778	10.25	10.43	11.4	8.56	9.02	9.76	10.03	7.18	7.32	6.03	8.39	7.13	7.3	6.23	8.63	8.78	8.74	5.13	8.96	8.97
36	B	4	3	4	2	2	5	3	1	2	1	2	1	2	1	1	1	1	1	1	8.22611	8.99238	7.24181	7.15807	9.57	9.82	10.04	7.65	8.42	9.94	9.34	6.75	6.89	6.38	7.7	7.58	6.62	7.92	8.42	8.84	8.13	4.78	9.55	9.96
37	B	6	3	3	2	2	6	3	1	2	2	4	2	1	3	2	6	2	2	2	7.84446	7.54104	6.38869	6.94245	7.83	9.27	10.79	7.47	7.15	6.94	7.99	6.06	4.26	4.7	6.89	5.54	7.74	4.94	6.77	7.61	6.37	4.64	6.9	6.5
38	B	4	3	4	2	2	5	3	1	2	1	2	2	1	3	1	2	2	2	2	8.89388	9.6477	8.42607	7.83159	10.53	10.68	10.98	8.22	8.83	9.46	10.01	6.96	7.12	6.45	8.13	7.38	7.44	6.25	8.61	8.94	8.95	8.34	9.29	9.41
39	B	4	2	5	2	2	5	3	1	2	2	3	2	1	3	1	1	2	1	2	8.30712	9.72035	7.54318	7.01539	10.5	10.96	11.92	8.7	8.89	9.76	10.81	6.91	7.23	6.01	8.26	5.91	7.69	6.83	8.94	9.02	8.85	5.56	9.6	9.96
40	B	4	4	3	1	2	4	6	1	1	1	3	2	1	1	1	2	1	2	1	8.49633	9.82599	7.34313	7.6907	10.61	11.05	11.32	8.99	9.28	9.72	11.11	7.01	7.95	7.93	8.64	6.75	8.14	8.41	9.21	9.5	9.3	6.06	9.36	9.48
41	B	3	5	6	2	2	5	5	2	2	2	2	4	5	3	1	2	2	2	2	8.26059	9.44328	7.89529	7.034	9.97	10.41	10.47	8.04	8.65	10.02	9.96	6.79	7.32	5.53	8.62	9.25	7.15	7.82	8.69	9.33	8.57	5.2	9.35	9.7

## Sheet: S2B CM_MFA
S2B data. Associations between gut microbiota and dietary habits within Chiang Mai province
Eigenvalues	eigenvalue	variance.percent	cumulative.variance.percent
Dim.1	3.76256	24.6518	24.6518
Dim.2	1.76503	11.5643	36.2161
Dim.3	1.38887	9.09969	45.3158
Dim.4	1.07343	7.03296	52.3487
Dim.5	0.993652	6.51029	58.859
Dim.6	0.794697	5.20676	64.0658
Contribution	Dim.1	Dim.2	Dim.3	Dim.4	Dim.5
Ethnicity	1.26063	38.0237	10.0278	5.21314	0.622203
Non-Processed_food	4.37566	21.3411	31.0646	33.0964	43.7238
Processed_food	1.22833	24.2649	25.1169	43.9306	20.3631
Phylum	22.7884	2.85108	0.635362	3.56476	1.18922
Class	8.77392	1.51652	14.522	1.75995	15.3183
Genus	23.6186	4.32395	3.97229	4.12404	2.70793
Speices	24.1354	7.08511	5.96328	2.30782	4.73519
Archaeans	13.819	0.593677	8.69774	6.00331	11.3403
Corrrelation	Dim.1	Dim.2	Dim.3	Dim.4	Dim.5
Ethnicity	0.217789	0.819225	0.373192	0.236557	0.0786291
Non-Processed_food	0.514336	0.786072	0.704094	0.624914	0.713136
Processed_food	0.31815	0.759493	0.647148	0.711594	0.60073
Phylum	0.926224	0.467435	0.192155	0.198517	0.227456
Class	0.574564	0.163606	0.449101	0.137447	0.390142
Genus	0.946436	0.403324	0.432337	0.57272	0.42981
Speices	0.95428	0.67447	0.564659	0.180805	0.479608
Archaeans	0.729992	0.104143	0.349188	0.262244	0.342415
List of variables characterizing the dimensions of the analysis.
$Dim.1				$Dim.2				$Dim.3				$Dim.4
$quanti				$quanti				$quanti				$quanti
	correlation	p.value			correlation	p.value			correlation	p.value			correlation	p.value
F.prausnitzii	0.892218	4.85363e-15		Bread	0.466963	0.00208502		Coffee	0.537634	0.000289005		Coffee	0.571878	9.38427e-05
C.coccoides	0.865587	2.80769e-13		Fruit	0.377324	0.0150162		A.muciniphila	0.453807	0.00288159		Herb	0.45118	0.0030693
Bacteroides	0.852054	1.60511e-12		Fermented_Food	0.361355	0.020271		Gammaproteobacteria	0.449101	0.00322538		Milk	0.318676	0.0422847
Firmicutes	0.833694	1.3203e-11		Prevotella	0.34716	0.0261597		Grain	0.435951	0.00438316		Staphylococcus	-0.33674	0.0313329
Ruminococcus	0.826113	2.92951e-11		Instant_Noodle	0.347055	0.0262078		Streptococcus	0.371026	0.0169314		Snack	-0.363929	0.0193322
C.minuta	0.82314	3.96307e-11		Sticky_Rice	0.344125	0.0275872		Noodle	0.338603	0.0303505		Energy_Drink	-0.399602	0.00964217
Bacteroidetes	0.812792	1.08755e-10		A.muciniphila	-0.352099	0.0239673		Osilobacterium	0.314824	0.0449826		Grain	-0.494679	0.00100996
Roseburia	0.805601	2.11641e-10		B.fragilis	-0.436117	0.00436657		M.smithii	-0.367575	0.0180653		Sausage	-0.534503	0.000318412
Methanogens	0.799903	3.51858e-10		Coffee	-0.512152	0.00061925		Herb	-0.467113	0.00207715
Coprococcus	0.796478	4.73881e-10		Vegetable	-0.525192	0.000422437		Egg	-0.531549	0.000348597
Prevotella	0.773647	3.01628e-09		Milk	-0.543013	0.000244136		Meatball	-0.538645	0.000280045
Actinobacteria	0.751965	1.44995e-08		Fresh_Meat	-0.652118	3.85198e-06		$quali
Actinomyces	0.738788	3.49021e-08		$quali					R2	p.value
Enterococcus	0.598684	3.55209e-05			R2	p.value		Ethnicity	0.139272	0.0162506
M.smithii	0.574592	8.53757e-05		Ethnicity	0.671129	5.85018e-11		$category
Gammaproteobacteria	0.574564	8.54615e-05		$category					Estimate	p.value
Osilobacterium	0.571539	9.49517e-05			Estimate	p.value		Ethnicity=Lahu	0.442664	0.0162506
Lactobacillus	0.560018	0.000140489		Ethnicity=Lahu	1.09545	5.85018e-11		Ethnicity=Akha	-0.442664	0.0162506
A.muciniphila	0.55528	0.000164368		Ethnicity=Akha	-1.09545	5.85018e-11
Streptococcus	0.551505	0.000185948
Bifidobacterium	0.446644	0.00341872
Fusobacterium	0.349009	0.0253201
Yogurt	-0.316582	0.0437347
Egg	-0.380132	0.0142235

## Sheet: S2C CR_raw data
S2C data. Raw data for MFA to determine associations between gut microbiota and dietary habits within Chiang Rai province
Demographic data		Dietary Habit																			Microbial abundance (log10 copy number per gram of wet weight feces)
		Non-processed Food									Processed Food										Phylum			Class	Genus													Species					Archaea
ID	Group	Fresh_Meat	Egg	Grain	Sticky_Rice	Noodle	Vegetable	Fruit	Herb	Fermented_Food	Milk	Carbonated_Drink	Snack	Bread	Instant_Noodle	Energy_Drink	Coffee	Yogurt	Meatball	Sausage	Firmicutes	Bacteroidetes	Actinobacteria	Gammaproteobacteria	Bacteroides	Prevotella	Streptococcus	Enterococcus	Roseburia	Ruminococcus	Coprococcus	Staphylococcus	Osilobacterium	Fusobacterium	Actinomyces	Bifidobacterium	Lactobacillus	B.fragilis	Cl.coccoides	C.minuta	F.prausnitzii	A.muciniphila	Methanogens	M.smithii
1	A	6	4	1	1	3	6	4	1	1	1	6	3	6	3	4	6	1	3	3	9.7079	10.1655	8.17724	7.37622	11.04	10.66	10.82	8.54	9.94	8.76	10.64	6.82	8.19	8.35	8.23	6.92	7.84	7.82	9.51	9.65	9.3	5.69	9.64	9.52
2	A	6	4	1	1	3	6	6	1	1	1	1	1	1	1	1	1	1	1	1	9.83688	10.5818	8.44547	7.57316	11.3	11.66	11.36	7.65	9.65	9.58	10.88	7.59	8.62	6.01	9.32	6.19	7.61	7.3	9.75	9.95	9.06	6.08	9.31	9
3	A	6	3	1	1	1	6	6	1	2	1	2	1	1	1	4	1	1	1	1	10.118	11.3353	8.69666	8.19097	12.09	12.49	11.12	8.5	9.86	10.14	11.86	7.46	9.3	7.65	9.46	8.3	8.46	9.3	10.21	10.32	9.6	7.15	10.39	9.74
4	A	6	4	3	1	2	6	6	1	1	1	1	1	1	2	1	1	1	1	1	9.75138	10.659	8.05349	7.54489	11.35	10.08	10.51	8.04	9.51	9.91	11.17	6.93	8.93	7.73	8.88	7.99	8.15	9.61	9.65	9.65	9.11	5.95	9.41	7.93
5	A	6	4	1	1	2	6	3	3	2	1	1	1	1	3	6	6	1	1	1	10.0083	10.7918	9.25647	7.79745	11.35	11.54	10.75	8.99	9.57	10.03	11.09	7.34	9.97	8.48	9.05	9.41	7.93	8.04	9.77	10.21	10.13	6.98	10.39	9.75
6	A	6	4	3	1	4	6	6	1	4	6	4	6	4	1	4	1	4	4	4	9.78589	10.7098	7.91216	7.44124	11.52	11.81	10.51	7.73	9.92	9.34	10.53	6.79	8.44	6.14	8.14	7.48	8.37	7.43	9.52	9.09	9.53	6.01	10.09	9.9
7	A	4	3	1	1	3	5	5	1	1	1	1	1	1	3	3	1	1	1	1	9.63102	10.3306	8.40817	7.32845	10.99	10.34	10.88	7.93	9.11	9.53	11.13	6.83	8.57	7.28	8.63	7.47	7.71	6.75	9.37	9.4	8.67	5.8	8.98	8.57
8	A	6	1	1	1	1	6	4	1	3	1	1	1	1	1	1	6	1	2	2	9.39055	10.5766	7.7227	8.57646	11.35	10.96	10.48	7.65	9.44	10.06	10.44	7	5.51	6.78	8.8	7.07	7.8	10.76	9.07	9.74	9.08	5.22	9.46	8.99
9	A	4	6	1	1	2	6	4	1	1	1	1	2	1	1	1	1	1	1	1	8.88185	9.45088	8.55714	7.08404	9.7	9.39	10.97	8.2	8.64	9.42	9.11	6.46	6.22	5.56	8.08	8.12	8.85	7.53	8.66	9.53	8.18	9.45	8.9	8.55
10	A	6	3	1	1	3	6	4	1	2	2	6	1	1	2	6	6	1	6	6	9.52894	9.64404	9.01541	7.90691	10.08	10.31	10.78	7.97	8.81	10.12	10.9	7.4	8.52	5.79	8.99	8.68	7.73	6.56	9.08	9.64	8.8	6.46	9.39	9.15
11	A	6	6	1	1	4	6	6	1	1	6	6	6	1	1	6	6	1	1	1	9.30802	10.523	8.79026	7.21635	11.21	10.93	10.29	7.72	9.18	10.16	10.09	7.11	8.94	6.28	8.47	9.05	7.98	6.79	9.11	9.94	8.96	5.94	9.51	9.26
12	A	6	5	3	2	4	6	5	1	4	4	1	4	2	4	5	6	2	2	2	9.28092	9.95548	8.4671	7.08549	10.69	10.72	10.91	8	9.02	9.86	10.45	6.91	8.89	7.39	8.32	7.81	7.75	7.34	9.12	9.46	8.98	7.14	9.48	9.16
13	A	6	2	2	1	6	6	2	1	1	2	2	1	2	2	1	1	1	1	1	9.73671	10.8414	7.92267	7.44339	11.68	11.71	11.35	7.56	9.73	9.81	11.21	7.38	9.08	6.61	8.84	8.2	7.84	7.56	9.74	9.1	9.17	6.52	9.7	8.85
14	A	6	3	2	1	3	4	4	1	3	3	3	3	2	2	2	1	2	4	4	9.99134	10.867	8.59876	7.71379	11.78	12.18	10.74	8.34	10.46	9.71	11.63	7.56	8.81	7.77	9.11	8.4	8.18	7.93	10.13	10.07	13.4	6.8	9.82	9.88
15	A	5	4	2	1	2	6	6	2	1	1	1	1	1	1	1	1	1	2	2	9.32615	10.372	9.06385	7.32067	10.99	10.32	9.84	8.34	8.86	10.58	10.07	6.13	6.72	8.67	8.37	7.96	7.69	9.09	8.96	9.29	8.96	6.67	15.85	8.48
16	A	6	3	2	2	2	4	2	1	1	1	2	4	1	2	2	2	1	2	2	9.7054	10.8195	8.37916	7.76606	11.6	11.91	10.69	8.39	9.74	9.87	10.74	7.12	7.92	8.18	8.36	5.93	8.44	7.87	9.48	10.29	9.39	6.13	9.63	9.08
17	A	6	4	2	1	2	6	5	1	2	4	4	3	2	2	5	2	2	2	2	10.0931	10.4593	8.04692	7.38343	11.13	10.13	10.71	9.34	9.6	9.52	10.6	6.99	6.31	9.31	8.78	6.17	8.32	10.32	9.91	10.26	9.2	5.84	9.79	9.29
18	A	6	3	2	1	2	6	4	1	1	2	2	2	1	2	1	1	1	2	2	9.72745	11.0399	8.4048	7.45755	11.97	12.39	11.14	8.44	9.93	9.88	10.95	6.95	8.69	7.08	8.58	6.48	8.45	7.46	9.74	9.6	9.46	6.99	9.73	7.83
19	A	6	3	2	1	2	6	4	1	3	1	1	4	1	2	1	2	1	2	2	9.88825	10.7823	8.07402	7.84488	11.49	10.1	10.26	7.64	9.55	9.92	10.56	6.66	5.8	8.69	8.76	7.36	8.08	7.26	9.82	9.45	9.29	5.93	9.64	8.99
20	A	6	5	2	2	2	5	5	1	1	1	1	1	1	1	2	1	1	2	2	9.62188	10.1951	8.36221	7.52912	10.85	10.86	10.44	7.85	9.48	9.91	10.57	7.47	8.34	6.83	8.36	7.62	7.61	8	9.61	10.15	8.89	5.94	9.47	9.14
21	A	5	3	2	1	2	6	6	1	2	2	2	3	1	2	1	1	2	2	2	8.54062	9.1043	8.04602	6.62549	9.62	9.62	10.15	7.97	8.83	9.66	10.19	6.85	7.37	5	7.83	7.3	6.61	6.72	8.54	9.68	8.26	5.92	8.75	7.15
22	A	6	5	2	2	3	4	4	1	3	3	4	4	2	4	1	4	4	3	3	9.81169	10.7616	8.63982	7.88449	11.36	11.79	10.87	8.57	9.84	9.62	11.4	5.5	6.29	8.29	8.96	8.87	8.08	7.88	9.64	9.23	9.15	6.82	10	7.39
23	A	6	3	2	2	2	6	4	1	2	2	2	3	1	2	2	1	1	2	2	9.34314	10.5437	8.60924	7.57495	11.04	11.46	10.85	7.43	9.65	9.43	10.33	6.96	8.55	6.15	8.5	8.62	7.91	7.05	9.45	9.28	9.25	5.52	9.6	9.06
24	B	5	2	2	2	2	3	4	1	1	2	2	1	1	2	2	2	3	3	2	9.67644	11.5788	8.68952	7.36933	12.41	12.58	11.36	7.99	9.8	9.84	11.05	7.13	8.79	6.18	8.83	7.75	8.64	7.6	9.77	10.47	9.34	6.71	9.79	9.4
25	B	5	1	2	2	2	6	1	3	1	1	1	1	1	1	1	1	1	1	1	9.30548	10.4514	8.17254	7.23049	11.17	11.11	10.85	8.57	8.97	9.29	10.25	6.24	7.38	8.36	8.71	7.91	8.12	9.03	8.78	8.97	9.04	5.88	9.44	8.18
26	B	6	2	2	1	1	6	6	1	2	6	1	6	6	2	1	6	1	2	2	9.45758	10.4159	8.86138	7.76801	11.3	11.29	11.67	9.15	9.36	9.1	10.24	6.49	8.04	6.01	8.39	9.16	9.11	9.25	8.96	9.17	9.01	5.87	9.38	8.51
27	B	6	3	2	2	2	6	4	1	2	2	2	2	1	1	4	2	1	1	1	9.18794	10.6397	8.44057	7.085	11.48	11.49	10.74	8.18	8.02	9.77	10.29	6.4	6	6.42	8.6	8.52	7.98	7.16	8.87	9.82	8.96	6.36	9.41	9.24
28	B	6	3	2	2	2	6	4	1	2	2	5	2	3	4	2	2	1	6	6	9.62804	10.6385	8.50015	7.44835	11.27	11.44	11.37	8.14	9.8	10.51	11.52	6.75	9.17	6.1	9.04	6.5	7.87	9.86	9.73	9.7	9.34	6.22	9.83	9.52
29	B	3	3	1	2	3	4	4	1	2	3	4	4	4	2	1	1	3	4	4	9.8632	11.3478	8.97153	7.88383	12.02	12.14	11.88	9.28	9.59	9.58	10.92	6.6	8.64	9.04	9.64	8.67	9.25	9.82	9.43	9.48	9.38	6.67	9.89	9.01
30	B	4	3	2	1	2	4	1	1	2	2	2	4	1	3	1	6	1	2	2	9.65014	10.5099	9.2275	7.28591	11.25	11.32	10.17	8.29	9.42	9.96	10.85	6.77	8.27	7.01	9.16	8.72	7.91	7.67	9.33	9.49	8.53	6.37	9.27	8.92
31	B	4	2	2	2	1	6	2	2	1	2	1	2	1	1	1	1	1	2	2	9.65536	11.0461	8.74593	7.48095	12.05	12.47	11.26	8.65	9.46	9.9	11.28	6.73	8.37	6.31	8.75	9.2	8.59	7.62	9.64	10.38	9.53	6.28	10.19	9.45
32	B	4	4	2	2	1	6	2	1	2	1	3	6	6	3	2	6	1	3	3	9.18149	9.94023	9.34718	6.83756	10.84	11.23	11	8.55	8.56	9.34	9.86	6.52	3.51	6.4	7.49	9.55	9.06	9.64	8.88	9.33	8.91	5.12	9.35	9.17
33	B	3	2	1	2	2	6	4	1	2	2	4	2	2	2	1	1	2	2	1	9.48494	10.2849	7.80329	8.05227	11.28	12.14	11.25	8.47	9.89	10.12	10.63	6.96	7.8	6.07	8.15	7.69	8.35	7.04	9.48	9.19	8.91	5.78	10.03	7.7
34	B	6	2	2	2	2	6	4	3	2	2	2	3	3	3	1	2	1	2	2	9.62861	10.5056	9.80924	7.21394	11.42	11.1	10.69	8.3	9.66	9.09	10.76	6.82	6.14	6.96	8.88	6.98	7.92	9.47	9.2	9.82	9.54	6.34	9.65	9.84
35	B	3	3	2	2	4	6	6	1	2	5	2	2	2	3	3	1	6	2	2	9.65181	10.4258	9.004	7.54332	11.02	11.83	10.93	8.07	9.18	9.96	10.82	6.94	8.64	5.91	8.78	9.32	8.68	7.3	9.27	9.91	9.1	6.19	9.71	9
36	B	3	3	2	2	2	6	2	2	2	3	2	2	2	4	2	6	1	3	3	8.79711	9.79583	8.77896	7.28609	10.44	10.93	9.69	7.88	8.35	9.28	9.41	6.23	6.84	6.79	8.79	8.6	9.45	9.76	8.37	9.33	8.31	5.41	9.15	8.47
37	B	4	3	2	2	2	6	6	1	1	1	2	6	6	1	1	1	2	2	2	8.61912	10.0898	7.61334	6.61277	10.82	9.87	8.95	7.23	8.44	9.43	8.87	7.36	1.52	6.04	8.26	7.58	7.02	10.31	8.57	8.31	7.58	5.24	8.81	9
38	B	6	6	6	2	4	6	3	1	4	3	3	6	6	6	1	6	3	2	2	9.80265	11.0613	8.69549	7.24739	11.78	12.34	10.91	8.57	9.98	10.28	11.74	7.74	6.77	6.58	8.62	8.33	8.55	8.55	9.89	9.59	9.83	6.52	9.92	9.84
39	B	6	1	3	3	3	6	6	3	2	1	1	2	2	1	1	3	1	2	1	9.14462	9.75285	8.38809	6.98782	10.41	10.86	9.75	7.66	9.04	9.67	10.23	6.77	8.13	6.05	7.89	8.63	8.02	7.66	8.78	9.35	8.48	5.54	9.45	7.15
40	C	6	3	3	3	3	4	4	1	4	4	4	4	4	3	3	2	3	2	2	9.17069	11.0237	7.81276	7.78312	11.62	12.01	10.9	7.03	9.02	9.2	10.87	6.36	7.88	6.94	8.67	8.21	7.53	9.09	9.57	9.36	8.39	6.55	9.34	9.23
41	C	5	2	2	2	2	6	3	1	2	1	1	4	2	1	1	6	1	3	3	9.03006	9.61927	8.43307	7.54574	10.72	11.1	10.47	8.14	9.24	8.94	10.43	7.32	8.74	7.66	8	8.82	7.75	9.25	9.04	9.41	8.8	7.17	9.43	9.62
42	C	6	4	2	2	2	6	6	2	2	1	2	2	2	2	6	1	2	2	2	10.0214	10.5749	8.78836	7.61955	11.25	11.63	11.09	8.3	10.06	9.21	11.41	7.56	8.33	7.18	8.51	7.95	8.37	8.58	10.08	10.26	9.89	6.24	10.14	9.57
43	C	6	4	2	2	2	6	2	1	2	2	1	1	3	3	1	1	1	2	2	10.0475	10.4914	9.5496	7.21326	11.16	11.35	9.84	7.64	10.04	9.51	11.16	7.14	6.21	7.55	8.62	9.77	7.83	7.73	10.07	9.75	9.93	8.83	10.18	9.12
44	C	6	4	2	1	3	6	6	1	2	1	1	1	1	1	1	2	1	1	1	9.4291	10.7055	7.9286	7.91805	11.4	11.8	11.53	8.86	9.12	10.04	10.56	7.4	7.92	7.65	8.25	7.19	8.45	6.86	9.01	8.82	9.46	6.51	9.71	9.18
45	C	6	4	2	1	3	6	6	6	2	3	2	2	1	3	1	1	1	1	1	8.25611	8.32678	8.0147	7.80625	8.89	9.55	9.19	7.53	8.42	8.76	8.09	7.12	5.65	5.17	7.24	8.28	7.61	5.7	7.65	8.17	8.2	4.74	8.36	7.02
46	C	6	4	2	2	2	6	6	1	1	2	2	2	2	2	6	6	2	2	2	9.64991	9.66373	8.06138	7.00623	10.59	10.9	11.07	8.13	9.76	9.72	9.86	6.99	7.54	6.25	7.81	6.64	7.32	6.86	9.36	9.59	9.03	4.47	9.33	8.53
47	C	6	4	2	2	4	6	4	1	1	6	1	2	1	2	1	1	2	1	1	8.42119	10.2954	8.50173	7.14432	11.17	11.54	9.11	7.29	8.84	7.88	10.06	7.36	7.41	5.42	7.89	8.83	6.84	6.3	8.55	8.42	8.21	6.02	8.38	7.53
48	C	6	2	1	2	2	6	3	1	2	6	4	1	1	1	4	2	1	1	1	8.81087	10.0342	9.63287	6.86083	10.81	11.12	10.29	8.18	8.87	7.43	9.81	6.84	8.72	6.16	8.24	9.65	8.94	5.97	8.78	9.34	8.79	4.97	9.16	8.73
49	C	6	3	2	2	2	6	3	1	3	2	2	2	2	2	4	1	1	2	2	9.36625	10.1843	8.18625	7.44681	11	11.4	9.86	7.7	9.16	9.38	10.73	7.43	8.65	7.23	8.42	7.53	7.19	8.52	9.01	9.37	9.01	6.37	9.08	8.61
50	C	6	4	2	2	2	6	3	1	2	2	3	2	2	2	2	3	2	2	2	9.5443	10.8598	7.88433	7.57835	11.85	12.22	10.75	8.55	9.56	9.61	10.85	7.36	6.38	8.32	8.52	7.18	7.87	7.81	9.49	9.68	9.23	6.52	9.83	9.69
51	C	6	4	2	2	2	6	6	2	1	3	1	3	1	2	1	1	2	2	1	9.34193	9.47849	8.84866	6.79751	10.5	9.87	9.28	7.28	9.81	9.75	9.93	6.76	7.96	5.28	7.22	9.18	7.07	6.84	8.96	8.95	9.11	4.27	9.32	9.14
52	C	6	2	3	1	2	6	3	1	1	1	2	2	1	2	4	1	1	1	1	9.95049	10.6626	8.298	7.38287	11.51	10.8	9.35	8.24	10.41	9.75	10.82	7.17	8.73	7.84	8.5	7.51	7.82	8.21	10.02	9.9	9.15	6.09	9.29	9.3
53	C	6	3	2	2	2	6	1	2	2	3	1	1	1	2	1	1	2	2	2	8.88284	8.99812	8.31952	7.20392	9.95	9.49	9.94	7.57	9.02	9.29	9.69	6.53	3.88	7.51	7.39	8.69	6.86	9.48	8.7	8.7	8.19	5.69	10.49	10.8
54	C	6	3	2	2	2	6	2	2	2	6	2	1	2	2	6	2	1	2	2	9.40731	10.2056	9.83778	7.33235	11.11	11.49	10.48	7.92	9.16	9.54	10.29	6.27	7.97	6.14	8.25	9.86	6.82	10.18	9	9.57	8.72	5.31	9.29	9.03
55	C	6	4	2	1	2	6	2	1	1	1	2	2	1	2	1	1	1	2	2	9.48414	9.91011	8.67304	7.36424	10.75	10.98	10.59	8.33	9.92	9.7	10.76	7.49	7.87	6.3	8.17	8.59	8.62	7.62	9.13	9.45	9.05	5.31	9.23	9.05
56	C	6	3	3	2	3	6	6	1	2	6	3	2	2	2	2	6	2	2	2	9.77588	10.8133	8.42885	7.30317	11.63	11.99	11.36	8.5	9.52	9.93	11.76	7.1	8.7	8.44	8.95	6.47	7.86	7.45	9.97	9.97	9.02	7.67	9.73	9.84
57	C	6	3	2	1	1	4	4	1	2	2	1	1	1	1	1	1	2	1	1	8.52469	8.90526	8.03439	6.27116	9.98	9.77	10.3	8.15	8.78	9.51	9.8	7.3	4.31	7.55	7.31	8.44	6.74	9.35	8.02	8.66	8.11	4.07	8.59	8.94
58	C	5	4	4	2	2	6	6	2	1	6	2	6	4	2	6	1	6	2	2	9.46585	9.93229	8.8497	6.64785	10.93	10.63	10.37	8.08	9.72	9.61	9.89	7.2	4.52	7.5	8.38	8.98	7.95	9.22	9.19	8.94	8.98	5.15	9.28	9.4
59	C	5	4	4	4	5	6	3	1	1	3	4	4	5	4	5	5	5	4	4	8.35177	10.1689	7.62601	7.1249	11.34	9.43	9.37	6.82	7.63	9.09	8.83	6.65	8.07	6.48	7.45	7.1	7.45	9.66	8.1	8.6	8.44	8.71	8.32	8.28
60	C	6	4	3	2	3	6	6	1	1	5	2	2	2	2	1	1	2	2	2	9.71775	10.5098	8.06215	7.35954	11.55	11.84	10.18	7.81	9.46	9.81	11.2	6.85	7.8	6.11	8.07	7.23	7.59	10.14	9.64	9.62	9.09	8.96	9.16	9.21
61	C	6	2	2	2	2	6	4	1	2	1	1	2	2	2	1	1	1	1	1	9.0372	9.6399	8.15958	6.71683	10.71	10.76	10.13	8.08	8.9	9.42	9.63	6.79	8.67	8.02	7.82	6.25	6.81	7.28	9	8.82	8.81	8.23	9	9.3

## Sheet: S2D CR result
S2D data. Associations between gut microbiota and dietary habits within Chiang Rai province
Eigenvalues	eigenvalue	variance.percent	cumulative.variance.percent
Dim.1	3.78487	19.7791	19.7792
Dim.2	1.86584	9.75061	29.5297
Dim.3	1.50877	7.88461	37.4144
Dim.4	1.33796	6.99198	44.4064
Dim.5	1.11655	5.83491	50.2413
Dim.6	1.07453	5.61535	55.8566
Contribution	Dim.1	Dim.2	Dim.3	Dim.4	Dim.5
Ethnicity	6.49836	40.9419	24.1517	8.50427	6.5912
Non-Processed_food	4.22807	20.8895	17.4156	31.0042	32.9809
Processed_food	2.81095	21.3964	23.2922	29.2037	11.8762
Phylum	22.2623	3.43861	2.71377	17.0047	8.83627
Class	9.8298	0.555091	9.09653	0.117663	18.2788
Genus	22.5308	6.20738	6.07759	3.64043	5.02333
Speices	21.8258	5.41042	4.84306	3.23488	4.80571
Archaeans	10.0139	1.16076	12.4096	7.29014	11.6076
Corrrelation	Dim.1	Dim.2	Dim.3	Dim.4	Dim.5
Ethnicity	0.495938	0.87402	0.60365	0.337319	0.271282
Non-Processed_food	0.463225	0.681921	0.610433	0.696061	0.670016
Processed_food	0.374944	0.662151	0.609563	0.662766	0.428768
Phylum	0.922487	0.321133	0.220489	0.641734	0.411373
Class	0.609955	0.10177	0.370467	0.0396773	0.451765
Genus	0.926597	0.516812	0.570245	0.518038	0.53019
Speices	0.911388	0.485537	0.324011	0.336241	0.376168
Archaeans	0.615667	0.15503	0.51292	0.325677	0.379757
List of variables characterizing the dimensions of the analysis.
$Dim.1				$Dim.2				$Dim.3				$Dim.4				$Dim.5
$quanti				$quanti				$quanti				$quanti				$quanti
	correlation	p.value			correlation	p.value			correlation	p.value			correlation	p.value			correlation	p.value
Firmicutes	0.89606	1.78804e-22		Bread	0.552088	3.98022e-06		M.smithii	0.456426	0.000218073		Actinobacteria	0.587833	6.32726e-07		Fruit	0.494961	5.01209e-05
C.coccoides	0.884427	3.452e-21		Sticky_Rice	0.540895	6.78338e-06		Grain	0.447602	0.000298164		Energy_Drink	0.483714	7.83996e-05		Methanogens	0.387681	0.00202226
Coprococcus	0.847938	6.61435e-18		Grain	0.48896	6.37574e-05		Yogurt	0.419033	0.000776121		Herb	0.453831	0.000239292		Actinobacteria	0.37714	0.00273452
Bacteroidetes	0.78681	5.6163e-14		B.fragilis	0.476987	0.000101704		Milk	0.363418	0.00399192		Fresh_Meat	0.37246	0.00311679		Enterococcus	0.270166	0.0352268
Actinomyces	0.783415	8.49742e-14		Lactobacillus	0.37255	0.00310901		Bacteroides	0.350179	0.00566461		Bifidobacterium	0.372079	0.00314988		Snack	0.267236	0.0373398
C.minuta	0.765285	6.8856e-13		Prevotella	0.312638	0.0141631		C.coccoides	0.284081	0.0265019		M.smithii	0.330334	0.00932105		Egg	0.267042	0.0374829
Bacteroides	0.700577	3.27427e-10		Bacteroides	0.297916	0.0197066		Staphylococcus	0.272968	0.0333004		Coffee	0.318641	0.0123217		Coffee	-0.257516	0.0451144
Roseburia	0.690556	7.36233e-10		Snack	0.272603	0.0335457		Sticky_Rice	0.256332	0.0461466		Vegetable	0.297933	0.0196994		Fresh_Meat	-0.260341	0.0427285
F.prausnitzii	0.689985	7.70274e-10		Fermented_Food	0.26715	0.0374031		Gammaproteobacteria	-0.370467	0.00329344		Bread	-0.319302	0.0121322		Osilobacterium	-0.267468	0.0371689
Streptococcus	0.65323	1.15497e-08		Egg	-0.285944	0.0254859		Herb	-0.417344	0.000819179		Noodle	-0.345652	0.00636375		A.muciniphila	-0.317539	0.0126434
Prevotella	0.647519	1.70233e-08		Osilobacterium	-0.296518	0.0203182		Coffee	-0.463115	0.000171052		Yogurt	-0.37059	0.00328236		Fermented_Food	-0.354216	0.00509901
Gammaproteobacteria	0.609955	1.807e-07		Fruit	-0.375679	0.00284914		$quali				Snack	-0.395935	0.00158566		Noodle	-0.3569	0.00475115
Enterococcus	0.510893	2.58749e-05		Energy_Drink	-0.559116	2.81954e-06			R2	p.value		Fruit	-0.444985	0.000326622		Gammaproteobacteria	-0.451765	0.000257524
Ruminococcus	0.507539	2.98206e-05		$quali				Ethnicity	0.364394	1.96092e-06		$quali				$category
Methanogens	0.48889	6.39367e-05			R2	p.value		$category					R2	p.value			Estimate	p.value
M.smithii	0.474254	0.000112874		Ethnicity	0.763911	6.59514e-19			Estimate	p.value		Ethnicity	0.113784	0.0301058		Ethnicity=Lisu	-0.387184	0.0476457
Fusobacterium	0.468025	0.00014266		$category				Ethnicity=Lisu	1.02585	2.61916e-07		$category
Osilobacterium	0.449421	0.000279737			Estimate	p.value		Ethnicity=Lahu	-0.498038	0.0391816			Estimate	p.value
Lactobacillus	0.425509	0.000629394		Ethnicity=Lahu	1.73334	2.36347e-17		Ethnicity=Akha	-0.527809	0.00448475		Ethnicity=Lisu	0.521425	0.00902615
A.muciniphila	0.257019	0.0455452		Ethnicity=Akha	-1.24762	3.18658e-07
Sticky_Rice	-0.255439	0.0469377
Herb	-0.329242	0.00957155
$quali
	R2	p.value
Ethnicity	0.245955	0.000278309
$category
	Estimate	p.value
Ethnicity=Akha	1.10973	0.000434643
Ethnicity=Lisu	-1.13969	0.000322283

## Sheet: S2E Akha_raw data
S2E data. Raw data for MFA to determine associations between gut microbiota and dietary habits within the Akha ethnic group
Demographic data		Dietary Habit																			Microbial abundance (log10 copy number per gram of wet weight feces)
		Non-processed Food									Processed Food										Phylum			Class	Genus													Species					Archaea
ID	Group	Fresh_Meat	Egg	Grain	Sticky_Rice	Noodle	Vegetable	Fruit	Herb	Fermented_Food	Milk	Carbonated_Drink	Snack	Bread	Instant_Noodle	Energy_Drink	Coffee	Yogurt	Meatball	Sausage	Firmicutes	Bacteroidetes	Actinobacteria	Gammaproteobacteria	Bacteroides	Prevotella	Streptococcus	Enterococcus	Roseburia	Ruminococcus	Coprococcus	Staphylococcus	Osilobacterium	Fusobacterium	Actinomyces	Bifidobacterium	Lactobacillus	B.fragilis	Cl.coccoides	C.minuta	F.prausnitzii	A.muciniphila	Methanogens	M.smithii
1	A	6	3	2	2	2	6	3	2	1	4	2	1	1	2	2	1	2	6	1	9.03896	9.48686	8.96445	7.20166	10.24	10.13	11.64	8.6	8.2	9.12	9.39	6.43	5.55	5.58	8.42	9.09	9.35	9.96	8.37	8.45	8.82	4.26	8.86	8.52
2	A	6	1	2	2	2	6	2	1	1	2	2	1	1	1	1	1	1	2	2	9.41926	9.95553	8.73482	7.93832	11.02	11.12	11.4	8.55	8.86	9.82	11.07	7.72	7.48	7.05	8.91	8.46	8.29	10.31	9.25	9.33	9.38	5.42	9.39	8.27
3	A	6	6	3	2	2	6	2	2	1	2	1	1	1	1	1	1	3	2	1	7.80453	8.39696	7.75909	7.65395	10.28	10.36	9.83	7.88	8.17	8.81	9.53	6.98	6.88	6.35	8.08	6.42	7.03	8.49	8.34	8.43	8.19	4.64	8.6	8.09
4	A	6	6	6	2	2	6	4	1	1	1	2	1	1	1	1	1	1	2	2	7.56335	7.55955	6.8679	7.15801	8.51	8.83	9.31	7.41	6.82	7.33	7.78	7.25	5.07	5.49	6.85	6.5	5.96	6.36	7.81	7.41	5.21	3.46	7.02	6.99
5	A	6	2	2	2	2	6	1	1	1	3	2	2	2	2	2	6	1	2	1	8.37995	10.0195	8.43436	8.12249	10.76	10.5	10.82	7.85	8.1	9.38	10.74	6.88	6.7	7.12	8.34	8.41	7.98	7.33	9.16	9.06	8.9	8.37	9.36	9.6
6	A	6	6	1	2	2	6	2	1	1	1	1	1	1	1	1	1	1	2	1	7.05041	8.07044	6.83569	5.75405	8.9	8.94	9.5	7.98	7.15	8.29	8.88	7.33	4.02	5.6	7.25	6.06	6.3	6.34	7.77	8.52	7.26	3.64	9.58	10.12
7	A	6	3	3	1	1	6	4	1	1	3	3	3	1	3	1	3	1	3	3	8.27025	9.33385	8.51179	7.03951	10.36	9.76	10.5	7.84	7.3	8.66	9.22	6.7	6.26	5.56	8.1	8.76	6.34	10.05	8.32	9.2	7.71	4.27	9.14	9.57
8	A	4	5	2	2	2	6	4	1	2	2	3	2	2	1	4	2	2	1	1	9.26393	9.91807	8.20897	7.08826	10.7	10.95	10.69	8.28	8.69	9.49	9.94	7.39	6.45	6.42	8.49	6.39	7.56	9.38	9.14	9.22	8.95	5.48	9.24	8.68
9	A	6	6	3	3	1	6	4	6	6	3	1	1	1	1	1	1	1	3	3	9.03275	9.29599	8.54164	7.28009	10.86	11.1	10.3	8.02	8.59	9.53	10.92	7.06	7.1	6.81	8.85	6.96	7.61	6.45	9.26	9.51	9.14	5.35	9.84	10.01
10	A	6	3	2	2	2	5	4	1	1	3	2	5	2	1	2	6	2	2	2	8.87846	9.12007	8.32154	7.98328	9.82	9.9	11.71	8.73	8.83	10.04	9.2	7.16	7.9	7.73	7.85	7.07	7.7	7.34	8.36	9.19	8.7	7.48	9	8.09
11	A	4	3	6	2	2	6	4	1	3	1	2	1	1	2	2	1	1	2	2	9.39745	10.4076	9.24168	8.06122	11.38	11.57	11.76	8.96	9.27	9.87	9.51	7.56	7.8	7.54	7.83	9.55	9.71	7.63	8.54	9.86	8.91	6.58	9.82	9.68
12	A	1	2	2	2	2	5	3	2	1	2	3	3	2	1	2	2	1	2	1	8.89429	9.41582	7.88145	7.41168	9.75	10.18	10.67	8.13	8.1	8.61	9.41	6.83	8.32	8.41	7.45	5.6	6.35	8.28	8.4	7.85	8.98	4.83	8.78	7.78
13	A	6	2	4	1	1	6	5	3	3	3	3	1	1	4	3	3	1	3	1	8.75962	9.95408	9.3815	7.27988	10.88	10.38	11.15	8.65	9.31	10	10.59	6.77	5.42	6.55	8.2	10.17	9.06	8.15	9.71	10.34	9.46	7.51	10.13	10.41
14	A	6	3	6	3	3	6	4	3	1	4	3	3	3	3	3	1	1	3	3	9.36163	10.0039	8.42495	7.53054	10.77	11.05	10.88	8.03	9.01	9.89	10.6	6.68	5.83	7.37	8.31	8.45	7.47	7.66	9.11	9.3	9.22	5.26	9.3	8.51
15	A	6	4	6	2	2	6	6	1	1	1	2	6	2	1	6	1	1	5	5	8.94212	10.0078	8.38292	7.59508	10.84	11.03	10.49	8.29	8.9	9.17	10.74	7.41	7.12	5.19	7.56	6.2	6.67	7.77	8.75	9.05	8.5	6.66	8.88	8.43
16	A	4	5	6	2	2	6	4	2	2	2	2	1	2	3	2	2	2	2	2	8.20328	9.09081	7.82024	6.87196	9.75	10.26	10.13	8.06	8.35	8.92	9.23	6.36	6.18	6.05	6.99	7.01	6.57	6.2	7.85	8.19	8.1	4.2	8.61	8.71
17	A	6	3	3	1	1	6	1	1	3	1	1	3	1	3	1	1	1	3	3	8.55347	9.14094	8.34139	6.93796	9.76	9.96	10.68	7.92	8.67	9.39	9.7	8.94	6.89	5.65	7.42	8.06	8.04	8.95	8.07	9.1	7.87	4.43	8.36	7.39
18	A	6	1	4	1	2	6	3	1	1	4	1	3	1	1	1	6	3	1	1	7.56644	9.28267	8.02787	6.85032	9.89	9.09	10.47	7.76	7.32	9.14	8.64	6.5	7.6	5.8	7.87	8.08	6.21	9.96	7.79	8.35	7.51	8.41	7.9	6.58
19	A	6	6	3	1	3	6	3	1	2	3	1	4	1	3	1	1	2	3	3	8.88184	9.50452	8.77576	7.45213	10.29	10.56	10.42	8.32	8.78	9.49	9.68	8.13	6.61	7.67	7.85	8.58	8.12	6.88	8.27	8.55	8.95	5.83	8.91	8.2
20	A	4	3	6	1	3	6	5	1	1	1	1	2	1	2	1	1	3	2	2	8.16198	8.37909	8.86523	6.86755	9.54	10.03	9.47	7.12	7.8	8.68	9.17	6.73	7.24	7.55	7.34	6.41	6.11	6.23	7.88	8.57	7.7	5.24	8.98	9.35
21	A	6	3	6	1	2	4	2	1	2	2	2	2	2	4	1	6	2	2	2	8.99233	8.47808	8.61561	7.43893	9.53	10.21	11.21	8.18	8.88	11.11	10.34	7.04	8.11	7.8	8.05	6.85	8.45	6.79	8.96	9.74	8.84	5.86	9.4	9.31
22	B	6	4	1	1	3	6	4	1	1	1	6	3	6	3	4	6	1	3	3	9.7079	10.1655	8.17724	7.37622	11.04	10.66	10.82	8.54	9.94	8.76	10.64	6.82	8.19	8.35	8.23	6.92	7.84	7.82	9.51	9.65	9.3	5.69	9.64	9.52
23	B	6	4	1	1	3	6	6	1	1	1	1	1	1	1	1	1	1	1	1	9.83688	10.5818	8.44547	7.57316	11.3	11.66	11.36	7.65	9.65	9.58	10.88	7.59	8.62	6.01	9.32	6.19	7.61	7.3	9.75	9.95	9.06	6.08	9.31	9
24	B	6	3	1	1	1	6	6	1	2	1	2	1	1	1	4	1	1	1	1	10.118	11.3353	8.69666	8.19097	12.09	12.49	11.12	8.5	9.86	10.14	11.86	7.46	9.3	7.65	9.46	8.3	8.46	9.3	10.21	10.32	9.6	7.15	10.39	9.74
25	B	6	4	3	1	2	6	6	1	1	1	1	1	1	2	1	1	1	1	1	9.75138	10.659	8.05349	7.54489	11.35	10.08	10.51	8.04	9.51	9.91	11.17	6.93	8.93	7.73	8.88	7.99	8.15	9.61	9.65	9.65	9.11	5.95	9.41	7.93
26	B	6	4	1	1	2	6	3	3	2	1	1	1	1	3	6	6	1	1	1	10.0083	10.7918	9.25647	7.79745	11.35	11.54	10.75	8.99	9.57	10.03	11.09	7.34	9.97	8.48	9.05	9.41	7.93	8.04	9.77	10.21	10.13	6.98	10.39	9.75
27	B	6	4	3	1	4	6	6	1	4	6	4	6	4	1	4	1	4	4	4	9.78589	10.7098	7.91216	7.44124	11.52	11.81	10.51	7.73	9.92	9.34	10.53	6.79	8.44	6.14	8.14	7.48	8.37	7.43	9.52	9.09	9.53	6.01	10.09	9.9
28	B	4	3	1	1	3	5	5	1	1	1	1	1	1	3	3	1	1	1	1	9.63102	10.3306	8.40817	7.32845	10.99	10.34	10.88	7.93	9.11	9.53	11.13	6.83	8.57	7.28	8.63	7.47	7.71	6.75	9.37	9.4	8.67	5.8	8.98	8.57
29	B	6	1	1	1	1	6	4	1	3	1	1	1	1	1	1	6	1	2	2	9.39055	10.5766	7.7227	8.57646	11.35	10.96	10.48	7.65	9.44	10.06	10.44	7	5.51	6.78	8.8	7.07	7.8	10.76	9.07	9.74	9.08	5.22	9.46	8.99
30	B	4	6	1	1	2	6	4	1	1	1	1	2	1	1	1	1	1	1	1	8.88185	9.45088	8.55714	7.08404	9.7	9.39	10.97	8.2	8.64	9.42	9.11	6.46	6.22	5.56	8.08	8.12	8.85	7.53	8.66	9.53	8.18	9.45	8.9	8.55
31	B	6	3	1	1	3	6	4	1	2	2	6	1	1	2	6	6	1	6	6	9.52894	9.64404	9.01541	7.90691	10.08	10.31	10.78	7.97	8.81	10.12	10.9	7.4	8.52	5.79	8.99	8.68	7.73	6.56	9.08	9.64	8.8	6.46	9.39	9.15
32	B	6	6	1	1	4	6	6	1	1	6	6	6	1	1	6	6	1	1	1	9.30802	10.523	8.79026	7.21635	11.21	10.93	10.29	7.72	9.18	10.16	10.09	7.11	8.94	6.28	8.47	9.05	7.98	6.79	9.11	9.94	8.96	5.94	9.51	9.26
33	B	6	5	3	2	4	6	5	1	4	4	1	4	2	4	5	6	2	2	2	9.28092	9.95548	8.4671	7.08549	10.69	10.72	10.91	8	9.02	9.86	10.45	6.91	8.89	7.39	8.32	7.81	7.75	7.34	9.12	9.46	8.98	7.14	9.48	9.16
34	B	6	2	2	1	6	6	2	1	1	2	2	1	2	2	1	1	1	1	1	9.73671	10.8414	7.92267	7.44339	11.68	11.71	11.35	7.56	9.73	9.81	11.21	7.38	9.08	6.61	8.84	8.2	7.84	7.56	9.74	9.1	9.17	6.52	9.7	8.85
35	B	6	3	2	1	3	4	4	1	3	3	3	3	2	2	2	1	2	4	4	9.99134	10.867	8.59876	7.71379	11.78	12.18	10.74	8.34	10.46	9.71	11.63	7.56	8.81	7.77	9.11	8.4	8.18	7.93	10.13	10.07	13.4	6.8	9.82	9.88
36	B	5	4	2	1	2	6	6	2	1	1	1	1	1	1	1	1	1	2	2	9.32615	10.372	9.06385	7.32067	10.99	10.32	9.84	8.34	8.86	10.58	10.07	6.13	6.72	8.67	8.37	7.96	7.69	9.09	8.96	9.29	8.96	6.67	15.85	8.48
37	B	6	3	2	2	2	4	2	1	1	1	2	4	1	2	2	2	1	2	2	9.7054	10.8195	8.37916	7.76606	11.6	11.91	10.69	8.39	9.74	9.87	10.74	7.12	7.92	8.18	8.36	5.93	8.44	7.87	9.48	10.29	9.39	6.13	9.63	9.08
38	B	6	4	2	1	2	6	5	1	2	4	4	3	2	2	5	2	2	2	2	10.0931	10.4593	8.04692	7.38343	11.13	10.13	10.71	9.34	9.6	9.52	10.6	6.99	6.31	9.31	8.78	6.17	8.32	10.32	9.91	10.26	9.2	5.84	9.79	9.29
39	B	6	3	2	1	2	6	4	1	1	2	2	2	1	2	1	1	1	2	2	9.72745	11.0399	8.4048	7.45755	11.97	12.39	11.14	8.44	9.93	9.88	10.95	6.95	8.69	7.08	8.58	6.48	8.45	7.46	9.74	9.6	9.46	6.99	9.73	7.83
40	B	6	3	2	1	2	6	4	1	3	1	1	4	1	2	1	2	1	2	2	9.88825	10.7823	8.07402	7.84488	11.49	10.1	10.26	7.64	9.55	9.92	10.56	6.66	5.8	8.69	8.76	7.36	8.08	7.26	9.82	9.45	9.29	5.93	9.64	8.99
41	B	6	5	2	2	2	5	5	1	1	1	1	1	1	1	2	1	1	2	2	9.62188	10.1951	8.36221	7.52912	10.85	10.86	10.44	7.85	9.48	9.91	10.57	7.47	8.34	6.83	8.36	7.62	7.61	8	9.61	10.15	8.89	5.94	9.47	9.14
42	B	5	3	2	1	2	6	6	1	2	2	2	3	1	2	1	1	2	2	2	8.54062	9.1043	8.04602	6.62549	9.62	9.62	10.15	7.97	8.83	9.66	10.19	6.85	7.37	5	7.83	7.3	6.61	6.72	8.54	9.68	8.26	5.92	8.75	7.15
43	B	6	5	2	2	3	4	4	1	3	3	4	4	2	4	1	4	4	3	3	9.81169	10.7616	8.63982	7.88449	11.36	11.79	10.87	8.57	9.84	9.62	11.4	5.5	6.29	8.29	8.96	8.87	8.08	7.88	9.64	9.23	9.15	6.82	10	7.39
44	B	6	3	2	2	2	6	4	1	2	2	2	3	1	2	2	1	1	2	2	9.34314	10.5437	8.60924	7.57495	11.04	11.46	10.85	7.43	9.65	9.43	10.33	6.96	8.55	6.15	8.5	8.62	7.91	7.05	9.45	9.28	9.25	5.52	9.6	9.06

## Sheet: S2F Akha result
S2F data. Associations between gut microbiota and dietary habits within the Akha ethnic group
Eigenvalues	eigenvalue	variance.percent	cumulative.variance.percent
Dim.1	4.45984	28.0798	28.0798
Dim.2	1.57968	9.94593	38.0258
Dim.3	1.24245	7.82265	45.8484
Dim.4	1.05256	6.62711	52.4755
Dim.5	0.743606	4.68186	57.1574
Dim.6	0.738935	4.65245	61.8098
Contribution	Dim.1	Dim.2	Dim.3	Dim.4	Dim.5
Geography	12.2424	21.2396	0.399553	0.000366871	0.30713
Non-Processed_food	9.13902	39.4149	15.1975	18.5615	5.52625
Processed_food	3.25512	8.26753	47.6694	40.4736	36.0085
Phylum	19.9516	7.99425	0.784525	5.10026	5.25734
Class	8.24811	10.3597	9.89532	10.7128	7.51292
Genus	19.4708	7.29268	2.57822	4.95799	10.093
Speices	19.2701	2.02613	7.25721	2.52037	6.68217
Archaeans	8.42296	3.40518	16.2183	17.6731	28.6127
Corrrelation	Dim.1	Dim.2	Dim.3	Dim.4	Dim.5
Geography	0.738912	0.57924	0.0704574	0.00196508	0.0477895
Non-Processed_food	0.697225	0.830335	0.559432	0.51879	0.324454
Processed_food	0.451434	0.509503	0.795601	0.676106	0.665472
Phylum	0.945395	0.560119	0.126967	0.28545	0.309445
Class	0.606508	0.404538	0.350634	0.335797	0.236361
Genus	0.935495	0.47084	0.517323	0.331091	0.599242
Speices	0.928775	0.224385	0.583977	0.373873	0.397839
Archaeans	0.615637	0.255923	0.452148	0.445849	0.653244
List of variables characterizing the dimensions of the analysis.
$Dim.1				$Dim.2				$Dim.3				$Dim.4
$quanti				$quanti				$quanti				$quanti
	correlation	p.value			correlation	p.value			correlation	p.value			correlation	p.value
Firmicutes	0.913887	1.92808e-18		Actinobacteria	0.509534	0.000350327		Meatball	0.484951	0.00073502		Sausage	0.457995	0.00155838
Bacteroidetes	0.899253	4.84759e-17		Grain	0.508891	0.000357441		M.smithii	0.425595	0.00356111		Snack	0.392955	0.00758052
C.coccoides	0.897982	6.26506e-17		Herb	0.430412	0.00316518		Sausage	0.39856	0.00669272		Gammaproteobacteria	0.335797	0.0241252
Roseburia	0.876992	2.81717e-15		Streptococcus	0.411032	0.00503416		Herb	0.369955	0.012372		Prevotella	0.322169	0.0309069
Bacteroides	0.863205	2.39571e-14		Gammaproteobacteria	0.404538	0.00584652		Methanogens	0.303353	0.0427957		Grain	0.315253	0.0349108
Coprococcus	0.837756	7.18392e-13		Bifidobacterium	0.380139	0.0100011		Gammaproteobacteria	-0.350634	0.0182035		Energy_Drink	-0.316299	0.0342794
C.minuta	0.815558	8.93739e-12		Sticky_Rice	0.325648	0.0290414		A.muciniphila	-0.372614	0.0117109		Herb	-0.384945	0.00902519
Actinomyces	0.804477	2.78204e-11		Enterococcus	0.322813	0.0305544		Vegetable	-0.390552	0.00799139		M.smithii	-0.456857	0.00160651
F.prausnitzii	0.769073	6.78442e-10		Ruminococcus	0.30839	0.0392968		Fresh_Meat	-0.434088	0.0028896		Coffee	-0.537773	0.000139137
Prevotella	0.716092	3.19819e-08		Fermented_Food	0.308358	0.0393182		Coffee	-0.767453	7.74628e-10
Ruminococcus	0.661347	7.58937e-07		Lactobacillus	0.307895	0.0396305
Lactobacillus	0.640423	2.15938e-06		Snack	-0.294195	0.0498045
Gammaproteobacteria	0.606508	1.00497e-05		Fruit	-0.435409	0.00279583
Methanogens	0.565886	5.09574e-05		Noodle	-0.442223	0.00235359
Osilobacterium	0.555597	7.43724e-05		Egg	-0.515124	0.000293668
Actinobacteria	0.487626	0.000679891		$quali
A.muciniphila	0.482212	0.000795591			R2	p.value
Fusobacterium	0.481392	0.000814568		Geography	0.335518	3.06038e-05
Streptococcus	0.468804	0.00116141		$category
M.smithii	0.434734	0.00284343			Estimate	p.value
Fruit	0.392008	0.00774028		Geography=ChiangMai	0.728375	3.06038e-05
Energy_Drink	0.389799	0.00812393		Geography=ChiangRai	-0.728375	3.06038e-05
Enterococcus	0.353058	0.0173638
Bifidobacterium	0.316582	0.0341102
Yogurt	-0.343567	0.0208496
Grain	-0.534143	0.000157392
$quali
	R2	p.value
Geography	0.545991	6.81217e-09
$category
	Estimate	p.value
Geography=ChiangRai	1.56122	6.81217e-09
Geography=ChiangMai	-1.56122	6.81217e-09

## Sheet: S2G Lahu_raw data
S2G data. Raw data for MFA to determine associations between gut microbiota and dietary habits within the Lahu ethnic group
Demographic data		Dietary Habit																			Microbial abundance (log10 copy number per gram of wet weight feces)
		Non-processed Food									Processed Food										Phylum			Class	Genus													Species					Archaea
ID	Group	Fresh_Meat	Egg	Grain	Sticky_Rice	Noodle	Vegetable	Fruit	Herb	Fermented_Food	Milk	Carbonated_Drink	Snack	Bread	Instant_Noodle	Energy_Drink	Coffee	Yogurt	Meatball	Sausage	Firmicutes	Bacteroidetes	Actinobacteria	Gammaproteobacteria	Bacteroides	Prevotella	Streptococcus	Enterococcus	Roseburia	Ruminococcus	Coprococcus	Staphylococcus	Osilobacterium	Fusobacterium	Actinomyces	Bifidobacterium	Lactobacillus	B.fragilis	Cl.coccoides	C.minuta	F.prausnitzii	A.muciniphila	Methanogens	M.smithii
1	A	4	3	2	2	2	5	5	1	2	2	1	2	3	2	2	1	3	2	2	8.88158	9.60855	8.50737	6.94957	10.06	10.42	11.38	8.84	8.41	8.84	10.71	7.02	6.78	7.18	7.6	6.04	6.98	6.43	8.75	9.61	8.06	4.91	8.38	8.24
2	A	4	3	3	2	2	4	3	1	3	1	2	2	2	2	2	2	2	2	2	9.25938	9.78358	8.24765	7.35972	10.64	11	11.9	9.43	8.99	9.42	11.3	7.59	7.28	7.69	8.19	6.53	7.51	6.69	9.27	10.09	8.67	5.49	8.96	8.84
3	A	3	2	6	2	2	6	2	1	2	1	2	2	2	2	1	1	1	2	2	8.86624	9.83506	8.0148	7.401	10.63	10.95	12.35	8.97	8.88	9.5	10.66	7.24	7.34	6.5	8.3	7.7	8.96	6.3	8.8	9.28	8.48	5.17	9.22	7.14
4	A	4	3	6	2	2	5	2	1	2	1	2	2	1	2	1	1	2	2	2	8.39507	9.34051	8.35976	7.48003	10.15	10.69	10.02	8.11	8.24	9.12	9.89	6.4	5.93	4.9	7.39	6.28	7.18	6.18	8.23	8.84	7.99	4.35	7.92	6.26
5	A	5	4	3	1	2	6	4	1	3	1	2	1	3	1	2	1	1	2	1	8.16226	8.56876	8.55516	7.79738	10.27	9.92	10.17	8.54	7.67	8.64	9.45	7.15	6.38	8.7	7.63	8.76	6.67	6.94	8.56	8.13	8.35	4.27	8.46	8.03
6	A	5	5	3	4	3	6	6	2	2	3	1	2	1	3	1	1	2	2	2	7.64487	7.84347	7.79971	7.43066	10.02	9.64	9.7	7.13	8.42	8.46	9.53	6.5	5.84	7.11	7.42	8.12	6.51	7.68	8.36	7.95	7.8	5.03	7.76	6.95
7	A	4	3	2	2	2	2	4	1	1	1	2	2	2	3	1	1	1	2	2	8.80309	9.52875	8.07788	6.95385	9.9	10.28	10.44	7.92	8.28	9.2	9.93	6.47	7.41	5.49	8.51	7.27	7.48	6.23	8.5	9.28	8.41	4.88	10.07	10.41
8	A	4	3	2	2	2	5	4	1	2	1	3	3	1	1	4	1	1	1	2	8.37649	9.5318	7.11864	6.9006	10.17	10.26	10.71	7.96	8.62	9.16	9.65	7.2	4.26	6.41	7.72	7.09	7.12	7.01	8.54	8.4	8.69	4.99	8.5	7.11
9	A	4	3	3	2	2	4	3	1	2	1	2	2	1	3	1	1	1	2	2	8.67623	9.57954	7.43584	7.07546	10.28	10.73	10.72	8.74	9.19	9.39	9.78	6.8	6.77	8.44	7.57	6.33	7.25	7.8	8.82	8.63	8.77	5.04	8.86	8.89
10	A	6	2	4	2	2	5	4	1	2	2	2	1	3	2	2	2	1	2	1	8.3959	10.2592	8.00809	7.03299	11.1	11.6	10.84	8.4	8.1	9.51	9.71	7.21	7.25	8.01	7.74	5.9	7.32	6.78	8.63	8.69	8.89	5.44	8.92	8.67
11	A	4	2	2	2	3	4	2	1	2	1	2	2	1	1	1	1	1	2	2	7.49561	8.71224	6.71292	6.85821	9.3	9.89	11.54	8.41	6.76	7.93	8.53	6.77	6.01	6.33	7.4	6.74	8.34	7.75	7.47	8.3	7.5	4.43	8.13	7.12
12	A	4	3	3	2	2	5	3	1	3	1	2	2	1	4	1	3	2	2	2	8.37299	10.1767	7.56815	7.33037	11.12	11.47	10.99	8.45	8.37	9.32	10.7	6.88	6.85	6.55	7.61	6.42	6.76	8.04	8.79	8.94	8.62	5.3	8.48	8.66
13	A	4	3	2	4	3	6	5	4	1	1	1	3	2	3	1	3	1	3	2	8.47397	9.17722	7.87495	7.47778	10.25	10.43	11.4	8.56	9.02	9.76	10.03	7.18	7.32	6.03	8.39	7.13	7.3	6.23	8.63	8.78	8.74	5.13	8.96	8.97
14	A	4	3	4	2	2	5	3	1	2	1	2	1	2	1	1	1	1	1	1	8.22611	8.99238	7.24181	7.15807	9.57	9.82	10.04	7.65	8.42	9.94	9.34	6.75	6.89	6.38	7.7	7.58	6.62	7.92	8.42	8.84	8.13	4.78	9.55	9.96
15	A	6	3	3	2	2	6	3	1	2	2	4	2	1	3	2	6	2	2	2	7.84446	7.54104	6.38869	6.94245	7.83	9.27	10.79	7.47	7.15	6.94	7.99	6.06	4.26	4.7	6.89	5.54	7.74	4.94	6.77	7.61	6.37	4.64	6.9	6.5
16	A	4	3	4	2	2	5	3	1	2	1	2	2	1	3	1	2	2	2	2	8.89388	9.6477	8.42607	7.83159	10.53	10.68	10.98	8.22	8.83	9.46	10.01	6.96	7.12	6.45	8.13	7.38	7.44	6.25	8.61	8.94	8.95	8.34	9.29	9.41
17	A	4	2	5	2	2	5	3	1	2	2	3	2	1	3	1	1	2	1	2	8.30712	9.72035	7.54318	7.01539	10.5	10.96	11.92	8.7	8.89	9.76	10.81	6.91	7.23	6.01	8.26	5.91	7.69	6.83	8.94	9.02	8.85	5.56	9.6	9.96
18	A	4	4	3	1	2	4	6	1	1	1	3	2	1	1	1	2	1	2	1	8.49633	9.82599	7.34313	7.6907	10.61	11.05	11.32	8.99	9.28	9.72	11.11	7.01	7.95	7.93	8.64	6.75	8.14	8.41	9.21	9.5	9.3	6.06	9.36	9.48
19	A	3	5	6	2	2	5	5	2	2	2	2	4	5	3	1	2	2	2	2	8.26059	9.44328	7.89529	7.034	9.97	10.41	10.47	8.04	8.65	10.02	9.96	6.79	7.32	5.53	8.62	9.25	7.15	7.82	8.69	9.33	8.57	5.2	9.35	9.7
20	B	5	2	2	2	2	3	4	1	1	2	2	1	1	2	2	2	3	3	2	9.67644	11.5788	8.68952	7.36933	12.41	12.58	11.36	7.99	9.8	9.84	11.05	7.13	8.79	6.18	8.83	7.75	8.64	7.6	9.77	10.47	9.34	6.71	9.79	9.4
21	B	5	1	2	2	2	6	1	3	1	1	1	1	1	1	1	1	1	1	1	9.30548	10.4514	8.17254	7.23049	11.17	11.11	10.85	8.57	8.97	9.29	10.25	6.24	7.38	8.36	8.71	7.91	8.12	9.03	8.78	8.97	9.04	5.88	9.44	8.18
22	B	6	2	2	1	1	6	6	1	2	6	1	6	6	2	1	6	1	2	2	9.45758	10.4159	8.86138	7.76801	11.3	11.29	11.67	9.15	9.36	9.1	10.24	6.49	8.04	6.01	8.39	9.16	9.11	9.25	8.96	9.17	9.01	5.87	9.38	8.51
23	B	6	3	2	2	2	6	4	1	2	2	2	2	1	1	4	2	1	1	1	9.18794	10.6397	8.44057	7.085	11.48	11.49	10.74	8.18	8.02	9.77	10.29	6.4	6	6.42	8.6	8.52	7.98	7.16	8.87	9.82	8.96	6.36	9.41	9.24
24	B	6	3	2	2	2	6	4	1	2	2	5	2	3	4	2	2	1	6	6	9.62804	10.6385	8.50015	7.44835	11.27	11.44	11.37	8.14	9.8	10.51	11.52	6.75	9.17	6.1	9.04	6.5	7.87	9.86	9.73	9.7	9.34	6.22	9.83	9.52
25	B	3	3	1	2	3	4	4	1	2	3	4	4	4	2	1	1	3	4	4	9.8632	11.3478	8.97153	7.88383	12.02	12.14	11.88	9.28	9.59	9.58	10.92	6.6	8.64	9.04	9.64	8.67	9.25	9.82	9.43	9.48	9.38	6.67	9.89	9.01
26	B	4	3	2	1	2	4	1	1	2	2	2	4	1	3	1	6	1	2	2	9.65014	10.5099	9.2275	7.28591	11.25	11.32	10.17	8.29	9.42	9.96	10.85	6.77	8.27	7.01	9.16	8.72	7.91	7.67	9.33	9.49	8.53	6.37	9.27	8.92
27	B	4	2	2	2	1	6	2	2	1	2	1	2	1	1	1	1	1	2	2	9.65536	11.0461	8.74593	7.48095	12.05	12.47	11.26	8.65	9.46	9.9	11.28	6.73	8.37	6.31	8.75	9.2	8.59	7.62	9.64	10.38	9.53	6.28	10.19	9.45
28	B	4	4	2	2	1	6	2	1	2	1	3	6	6	3	2	6	1	3	3	9.18149	9.94023	9.34718	6.83756	10.84	11.23	11	8.55	8.56	9.34	9.86	6.52	3.51	6.4	7.49	9.55	9.06	9.64	8.88	9.33	8.91	5.12	9.35	9.17
29	B	3	2	1	2	2	6	4	1	2	2	4	2	2	2	1	1	2	2	1	9.48494	10.2849	7.80329	8.05227	11.28	12.14	11.25	8.47	9.89	10.12	10.63	6.96	7.8	6.07	8.15	7.69	8.35	7.04	9.48	9.19	8.91	5.78	10.03	7.7
30	B	6	2	2	2	2	6	4	3	2	2	2	3	3	3	1	2	1	2	2	9.62861	10.5056	9.80924	7.21394	11.42	11.1	10.69	8.3	9.66	9.09	10.76	6.82	6.14	6.96	8.88	6.98	7.92	9.47	9.2	9.82	9.54	6.34	9.65	9.84
31	B	3	3	2	2	4	6	6	1	2	5	2	2	2	3	3	1	6	2	2	9.65181	10.4258	9.004	7.54332	11.02	11.83	10.93	8.07	9.18	9.96	10.82	6.94	8.64	5.91	8.78	9.32	8.68	7.3	9.27	9.91	9.1	6.19	9.71	9
32	B	3	3	2	2	2	6	2	2	2	3	2	2	2	4	2	6	1	3	3	8.79711	9.79583	8.77896	7.28609	10.44	10.93	9.69	7.88	8.35	9.28	9.41	6.23	6.84	6.79	8.79	8.6	9.45	9.76	8.37	9.33	8.31	5.41	9.15	8.47
33	B	4	3	2	2	2	6	6	1	1	1	2	6	6	1	1	1	2	2	2	8.61912	10.0898	7.61334	6.61277	10.82	9.87	8.95	7.23	8.44	9.43	8.87	7.36	1.52	6.04	8.26	7.58	7.02	10.31	8.57	8.31	7.58	5.24	8.81	9
34	B	6	6	6	2	4	6	3	1	4	3	3	6	6	6	1	6	3	2	2	9.80265	11.0613	8.69549	7.24739	11.78	12.34	10.91	8.57	9.98	10.28	11.74	7.74	6.77	6.58	8.62	8.33	8.55	8.55	9.89	9.59	9.83	6.52	9.92	9.84
35	B	6	1	3	3	3	6	6	3	2	1	1	2	2	1	1	3	1	2	1	9.14462	9.75285	8.38809	6.98782	10.41	10.86	9.75	7.66	9.04	9.67	10.23	6.77	8.13	6.05	7.89	8.63	8.02	7.66	8.78	9.35	8.48	5.54	9.45	7.15

## Sheet: S2H Lahu result
S2H data. Associations between gut microbiota and dietary habits within the Lahu ethnic group
Eigenvalues	eigenvalue	variance.percent	cumulative.variance.percent
Dim.1	4.29604	29.9194	29.9194
Dim.2	1.63755	11.4045	41.3239
Dim.3	1.25948	8.77154	50.0954
Dim.4	1.11732	7.78149	57.8769
Dim.5	0.883845	6.15546	64.0324
Dim.6	0.722865	5.03433	69.0667
Contribution	Dim.1	Dim.2	Dim.3	Dim.4	Dim.5
Geography	14.1607	14.7463	3.57487	0.0383485	0.00803941
Non-Processed_food	1.9513	13.5704	35.9952	43.9517	27.0151
Processed_food	1.8907	33.6345	22.9366	44.0839	34.8442
Phylum	21.0058	0.840727	0.572564	0.976274	1.88249
Class	4.08624	18.2384	14.5978	3.10931	25.0436
Genus	20.3638	11.868	5.99833	4.72856	4.90128
Speices	21.3513	6.64794	2.08198	1.37073	2.63989
Archaeans	15.1902	0.453656	14.2426	1.74117	3.6654
Corrrelation	Dim.1	Dim.2	Dim.3	Dim.4	Dim.5
Geography	0.779969	0.491404	0.212191	0.0206997	0.00842947
Non-Processed_food	0.324272	0.526609	0.691826	0.785952	0.591802
Processed_food	0.383053	0.764063	0.659677	0.80603	0.614087
Phylum	0.950808	0.161945	0.19727	0.129192	0.283712
Class	0.418982	0.5465	0.428786	0.18639	0.470475
Genus	0.945391	0.593999	0.550928	0.392893	0.544901
Speices	0.958455	0.549969	0.194916	0.268211	0.218189
Archaeans	0.81997	0.0877226	0.453911	0.144463	0.180025
List of variables characterizing the dimensions of the analysis.
$Dim.1				$Dim.2				$Dim.3				$Dim.4
$quanti				$quanti				$quanti				$quanti
	correlation	p.value			correlation	p.value			correlation	p.value			correlation	p.value
Firmicutes	0.926045	1.6057e-15		Gammaproteobacteria	0.5465	0.000682445		Grain	0.614979	8.45772e-05		Coffee	0.664832	1.32318e-05
Bacteroidetes	0.905077	8.41791e-14		Osilobacterium	0.542116	0.000768483		M.smithii	0.516874	0.001477		Instant_Noodle	0.435308	0.00896027
Bacteroides	0.900156	1.86672e-13		Yogurt	0.517397	0.00145791		Staphylococcus	0.455648	0.00594747		Fermented_Food	0.386787	0.0217152
C.coccoides	0.895618	3.75404e-13		Streptococcus	0.471678	0.00423062		Bread	0.451598	0.00646576		Grain	0.367186	0.0300187
Methanogens	0.878707	3.92589e-12		Carbonated_Drink	0.432962	0.00937938		Egg	0.430089	0.00991538		Bread	-0.429044	0.0101168
F.prausnitzii	0.867672	1.51617e-11		Coprococcus	0.390938	0.0202278		Snack	0.392009	0.0198579		Fruit	-0.791963	1.45496e-08
Prevotella	0.857219	4.90035e-11		Grain	0.377541	0.0253568		Vegetable	-0.349926	0.0393348
Roseburia	0.840145	2.76391e-10		Enterococcus	0.338682	0.0465734		Gammaproteobacteria	-0.428786	0.010167
Actinomyces	0.829087	7.63759e-10		Fresh_Meat	-0.340889	0.0450744		Milk	-0.48341	0.00326302
C.minuta	0.811129	3.44322e-09		Vegetable	-0.355275	0.0362268
Coprococcus	0.782199	2.86612e-08		Bread	-0.393975	0.0191939
Actinobacteria	0.763498	9.58429e-08		B.fragilis	-0.457064	0.00577487
Ruminococcus	0.736943	4.46011e-07		Snack	-0.515786	0.00151751
A.muciniphila	0.731811	5.87934e-07		Coffee	-0.529786	0.00106411
Lactobacillus	0.605607	0.0001158		$quali
M.smithii	0.598245	0.00014721			R2	p.value
B.fragilis	0.563067	0.0004292		Geography	0.241478	0.00271951
Osilobacterium	0.532847	0.000982634		$category
Bifidobacterium	0.508771	0.00180276			Estimate	p.value
Gammaproteobacteria	0.418982	0.012239		Geography=ChiangMai	0.629054	0.00271951
Enterococcus	0.409397	0.0145993		Geography=ChiangRai	-0.629054	0.00271951
$quali
	R2	p.value
Geography	0.608351	3.33003e-08
$category
	Estimate	p.value
Geography=ChiangRai	1.6172	3.33003e-08
Geography=ChiangMai	-1.6172	3.33003e-08
