# Supplementary material for: Effects of ethnicity and geography on the fecal microbiota and dietary habits of Tibeto-Burman hill tribes in Northern Thailand
Source: PLoS One. 2025 Oct 6;20(10):e0332108. doi: 10.1371/journal.pone.0332108 (PMC12500092; doi:10.1371/journal.pone.0332108)
Supplement: S3 Text — S1 File. Raw data for downstream analyses. S2 File. Raw data and MFA results on associations between gut microbiota and dietary habits across ethnicities and geographic locations. S3 File. Raw data and MFA results on associations between gut microbiota, dietary habits, and participant characteristics across ethnicities and geographic locations. S4 File. Raw data and PERMANOVA of gut microbiota and dietary habits across ethnicities and geographic locations. (ZIP) [file pone.0332108.s003.zip › S3_File.xlsx]

## Sheet: S3A CM_raw data
S3A data. Raw data for MFA to determine associations between gut microbiota, dietary habits, and participant characteristics within Chiang Mai province
Demographic data						Dietary Habit																			Microbial abundance (log10 copy number per gram of wet weight feces)
						Non-processed Food									Processed Food										Phylum			Class	Genus													Species					Archaea
ID	Group	SBP	DBP	BMI	WHR	Fresh_Meat	Egg	Grain	Sticky_Rice	Noodle	Vegetable	Fruit	Herb	Fermented_Food	Milk	Carbonated_Drink	Snack	Bread	Instant_Noodle	Energy_Drink	Coffee	Yogurt	Meatball	Sausage	Firmicutes	Bacteroidetes	Actinobacteria	Gammaproteobacteria	Bacteroides	Prevotella	Streptococcus	Enterococcus	Roseburia	Ruminococcus	Coprococcus	Staphylococcus	Osilobacterium	Fusobacterium	Actinomyces	Bifidobacterium	Lactobacillus	B.fragilis	Cl.coccoides	C.minuta	F.prausnitzii	A.muciniphila	Methanogens	M.smithii
1	A	86	64	18.8816	0.853659	6	3	2	2	2	6	3	2	1	4	2	1	1	2	2	1	2	6	1	9.03896	9.48686	8.96445	7.20166	10.24	10.13	11.64	8.6	8.2	9.12	9.39	6.43	5.55	5.58	8.42	9.09	9.35	9.96	8.37	8.45	8.82	4.26	8.86	8.52
2	A	144	86	27.2285	0.92	6	1	2	2	2	6	2	1	1	2	2	1	1	1	1	1	1	2	2	9.41926	9.95553	8.73482	7.93832	11.02	11.12	11.4	8.55	8.86	9.82	11.07	7.72	7.48	7.05	8.91	8.46	8.29	10.31	9.25	9.33	9.38	5.42	9.39	8.27
3	A	118	78	23.4484	0.915789	6	6	3	2	2	6	2	2	1	2	1	1	1	1	1	1	3	2	1	7.80453	8.39696	7.75909	7.65395	10.28	10.36	9.83	7.88	8.17	8.81	9.53	6.98	6.88	6.35	8.08	6.42	7.03	8.49	8.34	8.43	8.19	4.64	8.6	8.09
4	A	111	78	28.26	0.908163	6	6	6	2	2	6	4	1	1	1	2	1	1	1	1	1	1	2	2	7.56335	7.55955	6.8679	7.15801	8.51	8.83	9.31	7.41	6.82	7.33	7.78	7.25	5.07	5.49	6.85	6.5	5.96	6.36	7.81	7.41	5.21	3.46	7.02	6.99
5	A	110	72	20.0611	0.795455	6	2	2	2	2	6	1	1	1	3	2	2	2	2	2	6	1	2	1	8.37995	10.0195	8.43436	8.12249	10.76	10.5	10.82	7.85	8.1	9.38	10.74	6.88	6.7	7.12	8.34	8.41	7.98	7.33	9.16	9.06	8.9	8.37	9.36	9.6
6	A	135	74	19.9584	0.855556	6	6	1	2	2	6	2	1	1	1	1	1	1	1	1	1	1	2	1	7.05041	8.07044	6.83569	5.75405	8.9	8.94	9.5	7.98	7.15	8.29	8.88	7.33	4.02	5.6	7.25	6.06	6.3	6.34	7.77	8.52	7.26	3.64	9.58	10.12
7	A	159	95	18.9764	0.831461	6	3	3	1	1	6	4	1	1	3	3	3	1	3	1	3	1	3	3	8.27025	9.33385	8.51179	7.03951	10.36	9.76	10.5	7.84	7.3	8.66	9.22	6.7	6.26	5.56	8.1	8.76	6.34	10.05	8.32	9.2	7.71	4.27	9.14	9.57
8	A	135	87	21.0236	0.819277	4	5	2	2	2	6	4	1	2	2	3	2	2	1	4	2	2	1	1	9.26393	9.91807	8.20897	7.08826	10.7	10.95	10.69	8.28	8.69	9.49	9.94	7.39	6.45	6.42	8.49	6.39	7.56	9.38	9.14	9.22	8.95	5.48	9.24	8.68
9	A	134	83	23.589	0.861386	6	6	3	3	1	6	4	6	6	3	1	1	1	1	1	1	1	3	3	9.03275	9.29599	8.54164	7.28009	10.86	11.1	10.3	8.02	8.59	9.53	10.92	7.06	7.1	6.81	8.85	6.96	7.61	6.45	9.26	9.51	9.14	5.35	9.84	10.01
10	A	119	75	27.1084	0.883495	6	3	2	2	2	5	4	1	1	3	2	5	2	1	2	6	2	2	2	8.87846	9.12007	8.32154	7.98328	9.82	9.9	11.71	8.73	8.83	10.04	9.2	7.16	7.9	7.73	7.85	7.07	7.7	7.34	8.36	9.19	8.7	7.48	9	8.09
11	A	140	99	31.4535	0.846154	4	3	6	2	2	6	4	1	3	1	2	1	1	2	2	1	1	2	2	9.39745	10.4076	9.24168	8.06122	11.38	11.57	11.76	8.96	9.27	9.87	9.51	7.56	7.8	7.54	7.83	9.55	9.71	7.63	8.54	9.86	8.91	6.58	9.82	9.68
12	A	123	80	24.2664	0.89011	1	2	2	2	2	5	3	2	1	2	3	3	2	1	2	2	1	2	1	8.89429	9.41582	7.88145	7.41168	9.75	10.18	10.67	8.13	8.1	8.61	9.41	6.83	8.32	8.41	7.45	5.6	6.35	8.28	8.4	7.85	8.98	4.83	8.78	7.78
13	A	133	88	25.2222	0.851485	6	2	4	1	1	6	5	3	3	3	3	1	1	4	3	3	1	3	1	8.75962	9.95408	9.3815	7.27988	10.88	10.38	11.15	8.65	9.31	10	10.59	6.77	5.42	6.55	8.2	10.17	9.06	8.15	9.71	10.34	9.46	7.51	10.13	10.41
14	A	132	92	20.5847	0.79661	6	3	6	3	3	6	4	3	1	4	3	3	3	3	3	1	1	3	3	9.36163	10.0039	8.42495	7.53054	10.77	11.05	10.88	8.03	9.01	9.89	10.6	6.68	5.83	7.37	8.31	8.45	7.47	7.66	9.11	9.3	9.22	5.26	9.3	8.51
15	A	148	93	25.9637	0.820755	6	4	6	2	2	6	6	1	1	1	2	6	2	1	6	1	1	5	5	8.94212	10.0078	8.38292	7.59508	10.84	11.03	10.49	8.29	8.9	9.17	10.74	7.41	7.12	5.19	7.56	6.2	6.67	7.77	8.75	9.05	8.5	6.66	8.88	8.43
16	A	125	85	27.9041	0.828571	4	5	6	2	2	6	4	2	2	2	2	1	2	3	2	2	2	2	2	8.20328	9.09081	7.82024	6.87196	9.75	10.26	10.13	8.06	8.35	8.92	9.23	6.36	6.18	6.05	6.99	7.01	6.57	6.2	7.85	8.19	8.1	4.2	8.61	8.71
17	A	147	102	26.48	0.793814	6	3	3	1	1	6	1	1	3	1	1	3	1	3	1	1	1	3	3	8.55347	9.14094	8.34139	6.93796	9.76	9.96	10.68	7.92	8.67	9.39	9.7	8.94	6.89	5.65	7.42	8.06	8.04	8.95	8.07	9.1	7.87	4.43	8.36	7.39
18	A	132	75	20.3829	0.8	6	1	4	1	2	6	3	1	1	4	1	3	1	1	1	6	3	1	1	7.56644	9.28267	8.02787	6.85032	9.89	9.09	10.47	7.76	7.32	9.14	8.64	6.5	7.6	5.8	7.87	8.08	6.21	9.96	7.79	8.35	7.51	8.41	7.9	6.58
19	A	100	61	23.2211	0.782609	6	6	3	1	3	6	3	1	2	3	1	4	1	3	1	1	2	3	3	8.88184	9.50452	8.77576	7.45213	10.29	10.56	10.42	8.32	8.78	9.49	9.68	8.13	6.61	7.67	7.85	8.58	8.12	6.88	8.27	8.55	8.95	5.83	8.91	8.2
20	A	105	62	21.8106	0.840909	4	3	6	1	3	6	5	1	1	1	1	2	1	2	1	1	3	2	2	8.16198	8.37909	8.86523	6.86755	9.54	10.03	9.47	7.12	7.8	8.68	9.17	6.73	7.24	7.55	7.34	6.41	6.11	6.23	7.88	8.57	7.7	5.24	8.98	9.35
21	A	112	80	25.6143	0.892473	6	3	6	1	2	4	2	1	2	2	2	2	2	4	1	6	2	2	2	8.99233	8.47808	8.61561	7.43893	9.53	10.21	11.21	8.18	8.88	11.11	10.34	7.04	8.11	7.8	8.05	6.85	8.45	6.79	8.96	9.74	8.84	5.86	9.4	9.31
22	A	123	80	20.6131	0.752809	6	2	6	2	1	6	2	1	1	1	2	2	1	1	1	2	1	2	2	9.13525	10.004	8.82277	7.44606	11.19	11.43	11.21	8.48	9.07	10.21	10.63	6.88	7.91	5.32	9.6	8.53	7.84	7.8	9.64	9.44	9.13	7.68	9.67	9.6
23	B	110	66	22.9337	0.788889	4	3	2	2	2	5	5	1	2	2	1	2	3	2	2	1	3	2	2	8.88158	9.60855	8.50737	6.94957	10.06	10.42	11.38	8.84	8.41	8.84	10.71	7.02	6.78	7.18	7.6	6.04	6.98	6.43	8.75	9.61	8.06	4.91	8.38	8.24
24	B	113	85	23.8346	0.870968	4	3	3	2	2	4	3	1	3	1	2	2	2	2	2	2	2	2	2	9.25938	9.78358	8.24765	7.35972	10.64	11	11.9	9.43	8.99	9.42	11.3	7.59	7.28	7.69	8.19	6.53	7.51	6.69	9.27	10.09	8.67	5.49	8.96	8.84
25	B	149	82	27.0153	0.85	3	2	6	2	2	6	2	1	2	1	2	2	2	2	1	1	1	2	2	8.86624	9.83506	8.0148	7.401	10.63	10.95	12.35	8.97	8.88	9.5	10.66	7.24	7.34	6.5	8.3	7.7	8.96	6.3	8.8	9.28	8.48	5.17	9.22	7.14
26	B	130	89	26.5963	0.838384	4	3	6	2	2	5	2	1	2	1	2	2	1	2	1	1	2	2	2	8.39507	9.34051	8.35976	7.48003	10.15	10.69	10.02	8.11	8.24	9.12	9.89	6.4	5.93	4.9	7.39	6.28	7.18	6.18	8.23	8.84	7.99	4.35	7.92	6.26
27	B	112	78	19.2697	0.9	5	4	3	1	2	6	4	1	3	1	2	1	3	1	2	1	1	2	1	8.16226	8.56876	8.55516	7.79738	10.27	9.92	10.17	8.54	7.67	8.64	9.45	7.15	6.38	8.7	7.63	8.76	6.67	6.94	8.56	8.13	8.35	4.27	8.46	8.03
28	B	136	84	32.8133	0.806604	5	5	3	4	3	6	6	2	2	3	1	2	1	3	1	1	2	2	2	7.64487	7.84347	7.79971	7.43066	10.02	9.64	9.7	7.13	8.42	8.46	9.53	6.5	5.84	7.11	7.42	8.12	6.51	7.68	8.36	7.95	7.8	5.03	7.76	6.95
29	B	120	81	20.8941	0.853801	4	3	2	2	2	2	4	1	1	1	2	2	2	3	1	1	1	2	2	8.80309	9.52875	8.07788	6.95385	9.9	10.28	10.44	7.92	8.28	9.2	9.93	6.47	7.41	5.49	8.51	7.27	7.48	6.23	8.5	9.28	8.41	4.88	10.07	10.41
30	B	140	89	23.634	0.855615	4	3	2	2	2	5	4	1	2	1	3	3	1	1	4	1	1	1	2	8.37649	9.5318	7.11864	6.9006	10.17	10.26	10.71	7.96	8.62	9.16	9.65	7.2	4.26	6.41	7.72	7.09	7.12	7.01	8.54	8.4	8.69	4.99	8.5	7.11
31	B	123	71	31.4873	0.81982	4	3	3	2	2	4	3	1	2	1	2	2	1	3	1	1	1	2	2	8.67623	9.57954	7.43584	7.07546	10.28	10.73	10.72	8.74	9.19	9.39	9.78	6.8	6.77	8.44	7.57	6.33	7.25	7.8	8.82	8.63	8.77	5.04	8.86	8.89
32	B	128	78	26.1697	0.965517	6	2	4	2	2	5	4	1	2	2	2	1	3	2	2	2	1	2	1	8.3959	10.2592	8.00809	7.03299	11.1	11.6	10.84	8.4	8.1	9.51	9.71	7.21	7.25	8.01	7.74	5.9	7.32	6.78	8.63	8.69	8.89	5.44	8.92	8.67
33	B	132	68	27.3616	0.956989	4	2	2	2	3	4	2	1	2	1	2	2	1	1	1	1	1	2	2	7.49561	8.71224	6.71292	6.85821	9.3	9.89	11.54	8.41	6.76	7.93	8.53	6.77	6.01	6.33	7.4	6.74	8.34	7.75	7.47	8.3	7.5	4.43	8.13	7.12
34	B	119	78	26.8313	0.831683	4	3	3	2	2	5	3	1	3	1	2	2	1	4	1	3	2	2	2	8.37299	10.1767	7.56815	7.33037	11.12	11.47	10.99	8.45	8.37	9.32	10.7	6.88	6.85	6.55	7.61	6.42	6.76	8.04	8.79	8.94	8.62	5.3	8.48	8.66
35	B	104	71	24.4471	0.804348	4	3	2	4	3	6	5	4	1	1	1	3	2	3	1	3	1	3	2	8.47397	9.17722	7.87495	7.47778	10.25	10.43	11.4	8.56	9.02	9.76	10.03	7.18	7.32	6.03	8.39	7.13	7.3	6.23	8.63	8.78	8.74	5.13	8.96	8.97
36	B	115	71	20.9999	0.870968	4	3	4	2	2	5	3	1	2	1	2	1	2	1	1	1	1	1	1	8.22611	8.99238	7.24181	7.15807	9.57	9.82	10.04	7.65	8.42	9.94	9.34	6.75	6.89	6.38	7.7	7.58	6.62	7.92	8.42	8.84	8.13	4.78	9.55	9.96
37	B	141	98	28.5793	0.86	6	3	3	2	2	6	3	1	2	2	4	2	1	3	2	6	2	2	2	7.84446	7.54104	6.38869	6.94245	7.83	9.27	10.79	7.47	7.15	6.94	7.99	6.06	4.26	4.7	6.89	5.54	7.74	4.94	6.77	7.61	6.37	4.64	6.9	6.5
38	B	117	78	22.6792	0.808989	4	3	4	2	2	5	3	1	2	1	2	2	1	3	1	2	2	2	2	8.89388	9.6477	8.42607	7.83159	10.53	10.68	10.98	8.22	8.83	9.46	10.01	6.96	7.12	6.45	8.13	7.38	7.44	6.25	8.61	8.94	8.95	8.34	9.29	9.41
39	B	136	80	33.9786	0.899083	4	2	5	2	2	5	3	1	2	2	3	2	1	3	1	1	2	1	2	8.30712	9.72035	7.54318	7.01539	10.5	10.96	11.92	8.7	8.89	9.76	10.81	6.91	7.23	6.01	8.26	5.91	7.69	6.83	8.94	9.02	8.85	5.56	9.6	9.96
40	B	136	69	28.8726	0.828571	4	4	3	1	2	4	6	1	1	1	3	2	1	1	1	2	1	2	1	8.49633	9.82599	7.34313	7.6907	10.61	11.05	11.32	8.99	9.28	9.72	11.11	7.01	7.95	7.93	8.64	6.75	8.14	8.41	9.21	9.5	9.3	6.06	9.36	9.48
41	B	122	86	25.8172	0.84	3	5	6	2	2	5	5	2	2	2	2	4	5	3	1	2	2	2	2	8.26059	9.44328	7.89529	7.034	9.97	10.41	10.47	8.04	8.65	10.02	9.96	6.79	7.32	5.53	8.62	9.25	7.15	7.82	8.69	9.33	8.57	5.2	9.35	9.7

## Sheet: S3B CM_MFA
S3B data. Associations between gut microbiota, dietary habits, and participant characteristics within Chiang Mai province
Eigenvalues	eigenvalue	variance.percent	cumulative.variance.percent
Dim.1	3.80469	20.1593	20.1593
Dim.2	1.92044	10.1755	30.3349
Dim.3	1.76203	9.33616	39.671
Dim.4	1.4242	7.54617	47.2172
Dim.5	1.35162	7.16161	54.3788
Dim.6	1.1134	5.8994	60.2782
Contribution	Dim.1	Dim.2	Dim.3	Dim.4	Dim.5
Ethnicity	1.47038	26.0937	9.42572	3.07567	2.99674
Non-Processed_food	4.30937	21.7986	25.1198	14.9487	6.8223
Processed_food	1.23734	15.4787	21.7379	21.8692	26.455
Gender	0.0117076	12.6228	27.8318	4.82551	5.57295
Characteristic	1.3082	14.9481	4.39305	16.1307	40.9287
Phylum	22.6985	1.63167	1.5077	0.176223	1.64893
Class	8.36073	0.00347696	0.684753	20.5527	1.65153
Genus	23.0172	3.26978	3.81456	4.53456	3.19285
Speices	23.8705	4.09485	4.75897	6.32001	1.74619
Archaeans	13.7161	0.0584252	0.725654	7.56672	8.98487
Corrrelation	Dim.1	Dim.2	Dim.3	Dim.4	Dim.5
Ethnicity	0.236523	0.707895	0.407534	0.209293	0.201257
Non-Processed_food	0.515043	0.791288	0.712353	0.558266	0.346927
Processed_food	0.325464	0.781722	0.671049	0.62709	0.73275
Gender	0.0211054	0.492355	0.700288	0.262154	0.274454
Characteristic	0.295415	0.604131	0.324823	0.54579	0.752911
Phylum	0.92955	0.367478	0.354107	0.0781498	0.196323
Class	0.564004	0.00817149	0.109843	0.541028	0.149407
Genus	0.94058	0.346769	0.442184	0.466903	0.566572
Speices	0.954011	0.505803	0.624367	0.589287	0.253107
Archaeans	0.731358	0.0369454	0.113472	0.329173	0.362697
List of variables characterizing the dimensions of the analysis.
$Dim.1				$Dim.2				$Dim.3				$Dim.4				$Dim.5
$quanti				$quanti				$quanti				$quanti				$quanti
	correlation	p.value			correlation	p.value			correlation	p.value			correlation	p.value			correlation	p.value
F.prausnitzii	0.886829	1.19566e-14		BMI	0.636341	7.75521e-06		Energy_Drink	0.458371	0.00257933		Age	0.474148	0.00173779		DBP	0.719566	1.14959e-07
C.coccoides	0.863644	3.6472e-13		Instant_Noodle	0.534067	0.000322712		Bread	0.441699	0.00383887		Sausage	0.381457	0.0138618		SBP	0.696576	4.23337e-07
Bacteroides	0.85303	1.42386e-12		Grain	0.460546	0.00244533		Fruit	0.391039	0.0114716		Meatball	0.371647	0.0167337		Energy_Drink	0.618215	1.65351e-05
Firmicutes	0.832116	1.56358e-11		Fermented_Food	0.377866	0.0148604		Sticky_Rice	0.389309	0.011875		M.smithii	0.340399	0.0294276		Sausage	0.322474	0.0397559
C.minuta	0.824466	3.46557e-11		Sausage	0.332544	0.0336415		Enterococcus	0.32746	0.0366241		SBP	0.337487	0.0309356		Yogurt	-0.368714	0.0176841
Ruminococcus	0.822155	4.37492e-11		Prevotella	0.327736	0.0364569		Egg	0.320848	0.0408233		Herb	0.331748	0.0340946		Instant_Noodle	-0.406589	0.00834027
Bacteroidetes	0.814859	8.93444e-11		B.fragilis	-0.435773	0.00440107		Bifidobacterium	-0.313219	0.0461466		Fusobacterium	-0.334415	0.0325954		M.smithii	-0.419182	0.00637251
Methanogens	0.801518	3.05145e-10		Vegetable	-0.442013	0.00381091		A.muciniphila	-0.375081	0.0156762		Osilobacterium	-0.352526	0.0237852
Roseburia	0.798123	4.11014e-10		Fresh_Meat	-0.507894	0.000699327		Fresh_Meat	-0.401384	0.00929467		A.muciniphila	-0.469474	0.00195727
Coprococcus	0.793324	6.20333e-10		Milk	-0.529471	0.000371348		Grain	-0.486553	0.00125701		Noodle	-0.477864	0.00157911
Prevotella	0.763326	6.50196e-09		$quali				Coffee	-0.497134	0.00094435		Coffee	-0.490565	0.00112905
Actinobacteria	0.760633	7.8945e-09			R2	p.value		$quali				Gammaproteobacteria	-0.541028	0.000259906
Actinomyces	0.747049	2.02493e-08		Ethnicity	0.501115	2.2629e-07			R2	p.value
Enterococcus	0.582837	6.37356e-05		Gender	0.242414	0.00107577		Gender	0.490404	3.45813e-07
M.smithii	0.575436	8.28903e-05		$category				Ethnicity	0.166084	0.00817644
Gammaproteobacteria	0.564004	0.000122882			Estimate	p.value		Group	0.166084	0.00817644
A.muciniphila	0.557756	0.000151464		Ethnicity=Lahu	0.987373	2.2629e-07		$category
Osilobacterium	0.557151	0.000154532		Gender=Female	0.749227	0.00107577			Estimate	p.value
Lactobacillus	0.552949	0.000177411		Gender=Male	-0.749227	0.00107577		Gender=Male	1.02074	3.45813e-07
Streptococcus	0.539195	0.000275273		Ethnicity=Akha	-0.987373	2.2629e-07		Ethnicity=Lahu	0.544479	0.00817644
Bifidobacterium	0.466437	0.00211266						Ethnicity=Akha	-0.544479	0.00817644
Fusobacterium	0.326625	0.0371338						Gender=Female	-1.02074	3.45813e-07
Yogurt	-0.320908	0.040783
Egg	-0.377908	0.0148485

## Sheet: S3C CR_raw data
S3C data. Raw data for MFA to determine associations between gut microbiota, dietary habits, and participant characteristics within Chiang Rai province
Demographic data						Dietary Habit																			Microbial abundance (log10 copy number per gram of wet weight feces)
						Non-processed Food									Processed Food										Phylum			Class	Genus													Species					Archaea
ID	Group	SBP	DBP	BMI	WHR	Fresh_Meat	Egg	Grain	Sticky_Rice	Noodle	Vegetable	Fruit	Herb	Fermented_Food	Milk	Carbonated_Drink	Snack	Bread	Instant_Noodle	Energy_Drink	Coffee	Yogurt	Meatball	Sausage	Firmicutes	Bacteroidetes	Actinobacteria	Gammaproteobacteria	Bacteroides	Prevotella	Streptococcus	Enterococcus	Roseburia	Ruminococcus	Coprococcus	Staphylococcus	Osilobacterium	Fusobacterium	Actinomyces	Bifidobacterium	Lactobacillus	B.fragilis	Cl.coccoides	C.minuta	F.prausnitzii	A.muciniphila	Methanogens	M.smithii
1	A	136	88	25.8645	0.91	6	4	1	1	3	6	4	1	1	1	6	3	6	3	4	6	1	3	3	9.7079	10.1655	8.17724	7.37622	11.04	10.66	10.82	8.54	9.94	8.76	10.64	6.82	8.19	8.35	8.23	6.92	7.84	7.82	9.51	9.65	9.3	5.69	9.64	9.52
2	A	108	75	30.588	0.951456	6	4	1	1	3	6	6	1	1	1	1	1	1	1	1	1	1	1	1	9.83688	10.5818	8.44547	7.57316	11.3	11.66	11.36	7.65	9.65	9.58	10.88	7.59	8.62	6.01	9.32	6.19	7.61	7.3	9.75	9.95	9.06	6.08	9.31	9
3	A	141	77	25.0642	0.838384	6	3	1	1	1	6	6	1	2	1	2	1	1	1	4	1	1	1	1	10.118	11.3353	8.69666	8.19097	12.09	12.49	11.12	8.5	9.86	10.14	11.86	7.46	9.3	7.65	9.46	8.3	8.46	9.3	10.21	10.32	9.6	7.15	10.39	9.74
4	A	112	84	23.8889	0.736842	6	4	3	1	2	6	6	1	1	1	1	1	1	2	1	1	1	1	1	9.75138	10.659	8.05349	7.54489	11.35	10.08	10.51	8.04	9.51	9.91	11.17	6.93	8.93	7.73	8.88	7.99	8.15	9.61	9.65	9.65	9.11	5.95	9.41	7.93
5	A	126	89	22.3047	0.804348	6	4	1	1	2	6	3	3	2	1	1	1	1	3	6	6	1	1	1	10.0083	10.7918	9.25647	7.79745	11.35	11.54	10.75	8.99	9.57	10.03	11.09	7.34	9.97	8.48	9.05	9.41	7.93	8.04	9.77	10.21	10.13	6.98	10.39	9.75
6	A	107	75	28.2652	0.882353	6	4	3	1	4	6	6	1	4	6	4	6	4	1	4	1	4	4	4	9.78589	10.7098	7.91216	7.44124	11.52	11.81	10.51	7.73	9.92	9.34	10.53	6.79	8.44	6.14	8.14	7.48	8.37	7.43	9.52	9.09	9.53	6.01	10.09	9.9
7	A	135	94	24.6154	0.912088	4	3	1	1	3	5	5	1	1	1	1	1	1	3	3	1	1	1	1	9.63102	10.3306	8.40817	7.32845	10.99	10.34	10.88	7.93	9.11	9.53	11.13	6.83	8.57	7.28	8.63	7.47	7.71	6.75	9.37	9.4	8.67	5.8	8.98	8.57
8	A	128	74	23.9011	0.94	6	1	1	1	1	6	4	1	3	1	1	1	1	1	1	6	1	2	2	9.39055	10.5766	7.7227	8.57646	11.35	10.96	10.48	7.65	9.44	10.06	10.44	7	5.51	6.78	8.8	7.07	7.8	10.76	9.07	9.74	9.08	5.22	9.46	8.99
9	A	119	77	18.3353	0.85	4	6	1	1	2	6	4	1	1	1	1	2	1	1	1	1	1	1	1	8.88185	9.45088	8.55714	7.08404	9.7	9.39	10.97	8.2	8.64	9.42	9.11	6.46	6.22	5.56	8.08	8.12	8.85	7.53	8.66	9.53	8.18	9.45	8.9	8.55
10	A	117	87	22.9185	0.844444	6	3	1	1	3	6	4	1	2	2	6	1	1	2	6	6	1	6	6	9.52894	9.64404	9.01541	7.90691	10.08	10.31	10.78	7.97	8.81	10.12	10.9	7.4	8.52	5.79	8.99	8.68	7.73	6.56	9.08	9.64	8.8	6.46	9.39	9.15
11	A	125	79	25.0639	0.829787	6	6	1	1	4	6	6	1	1	6	6	6	1	1	6	6	1	1	1	9.30802	10.523	8.79026	7.21635	11.21	10.93	10.29	7.72	9.18	10.16	10.09	7.11	8.94	6.28	8.47	9.05	7.98	6.79	9.11	9.94	8.96	5.94	9.51	9.26
12	A	151	85	22.933	0.915663	6	5	3	2	4	6	5	1	4	4	1	4	2	4	5	6	2	2	2	9.28092	9.95548	8.4671	7.08549	10.69	10.72	10.91	8	9.02	9.86	10.45	6.91	8.89	7.39	8.32	7.81	7.75	7.34	9.12	9.46	8.98	7.14	9.48	9.16
13	A	156	96	28.8222	0.843137	6	2	2	1	6	6	2	1	1	2	2	1	2	2	1	1	1	1	1	9.73671	10.8414	7.92267	7.44339	11.68	11.71	11.35	7.56	9.73	9.81	11.21	7.38	9.08	6.61	8.84	8.2	7.84	7.56	9.74	9.1	9.17	6.52	9.7	8.85
14	A	139	86	21.5981	0.769231	6	3	2	1	3	4	4	1	3	3	3	3	2	2	2	1	2	4	4	9.99134	10.867	8.59876	7.71379	11.78	12.18	10.74	8.34	10.46	9.71	11.63	7.56	8.81	7.77	9.11	8.4	8.18	7.93	10.13	10.07	13.4	6.8	9.82	9.88
15	A	131	87	24.0292	0.815217	5	4	2	1	2	6	6	2	1	1	1	1	1	1	1	1	1	2	2	9.32615	10.372	9.06385	7.32067	10.99	10.32	9.84	8.34	8.86	10.58	10.07	6.13	6.72	8.67	8.37	7.96	7.69	9.09	8.96	9.29	8.96	6.67	15.85	8.48
16	A	162	101	24.4222	0.946237	6	3	2	2	2	4	2	1	1	1	2	4	1	2	2	2	1	2	2	9.7054	10.8195	8.37916	7.76606	11.6	11.91	10.69	8.39	9.74	9.87	10.74	7.12	7.92	8.18	8.36	5.93	8.44	7.87	9.48	10.29	9.39	6.13	9.63	9.08
17	A	138	93	33.6949	0.954545	6	4	2	1	2	6	5	1	2	4	4	3	2	2	5	2	2	2	2	10.0931	10.4593	8.04692	7.38343	11.13	10.13	10.71	9.34	9.6	9.52	10.6	6.99	6.31	9.31	8.78	6.17	8.32	10.32	9.91	10.26	9.2	5.84	9.79	9.29
18	A	112	74	28.1938	0.877551	6	3	2	1	2	6	4	1	1	2	2	2	1	2	1	1	1	2	2	9.72745	11.0399	8.4048	7.45755	11.97	12.39	11.14	8.44	9.93	9.88	10.95	6.95	8.69	7.08	8.58	6.48	8.45	7.46	9.74	9.6	9.46	6.99	9.73	7.83
19	A	125	75	22.4461	0.811111	6	3	2	1	2	6	4	1	3	1	1	4	1	2	1	2	1	2	2	9.88825	10.7823	8.07402	7.84488	11.49	10.1	10.26	7.64	9.55	9.92	10.56	6.66	5.8	8.69	8.76	7.36	8.08	7.26	9.82	9.45	9.29	5.93	9.64	8.99
20	A	150	95	30.1958	0.866667	6	5	2	2	2	5	5	1	1	1	1	1	1	1	2	1	1	2	2	9.62188	10.1951	8.36221	7.52912	10.85	10.86	10.44	7.85	9.48	9.91	10.57	7.47	8.34	6.83	8.36	7.62	7.61	8	9.61	10.15	8.89	5.94	9.47	9.14
21	A	95	64	24.6222	0.844086	5	3	2	1	2	6	6	1	2	2	2	3	1	2	1	1	2	2	2	8.54062	9.1043	8.04602	6.62549	9.62	9.62	10.15	7.97	8.83	9.66	10.19	6.85	7.37	5	7.83	7.3	6.61	6.72	8.54	9.68	8.26	5.92	8.75	7.15
22	A	92	70	29.2245	0.862745	6	5	2	2	3	4	4	1	3	3	4	4	2	4	1	4	4	3	3	9.81169	10.7616	8.63982	7.88449	11.36	11.79	10.87	8.57	9.84	9.62	11.4	5.5	6.29	8.29	8.96	8.87	8.08	7.88	9.64	9.23	9.15	6.82	10	7.39
23	A	119	78	37.1938	0.918919	6	3	2	2	2	6	4	1	2	2	2	3	1	2	2	1	1	2	2	9.34314	10.5437	8.60924	7.57495	11.04	11.46	10.85	7.43	9.65	9.43	10.33	6.96	8.55	6.15	8.5	8.62	7.91	7.05	9.45	9.28	9.25	5.52	9.6	9.06
24	B	130	85	31.9486	0.891089	5	2	2	2	2	3	4	1	1	2	2	1	1	2	2	2	3	3	2	9.67644	11.5788	8.68952	7.36933	12.41	12.58	11.36	7.99	9.8	9.84	11.05	7.13	8.79	6.18	8.83	7.75	8.64	7.6	9.77	10.47	9.34	6.71	9.79	9.4
25	B	152	81	27.4911	0.95	5	1	2	2	2	6	1	3	1	1	1	1	1	1	1	1	1	1	1	9.30548	10.4514	8.17254	7.23049	11.17	11.11	10.85	8.57	8.97	9.29	10.25	6.24	7.38	8.36	8.71	7.91	8.12	9.03	8.78	8.97	9.04	5.88	9.44	8.18
26	B	145	70	25.1454	0.893617	6	2	2	1	1	6	6	1	2	6	1	6	6	2	1	6	1	2	2	9.45758	10.4159	8.86138	7.76801	11.3	11.29	11.67	9.15	9.36	9.1	10.24	6.49	8.04	6.01	8.39	9.16	9.11	9.25	8.96	9.17	9.01	5.87	9.38	8.51
27	B	123	79	24.7165	0.852632	6	3	2	2	2	6	4	1	2	2	2	2	1	1	4	2	1	1	1	9.18794	10.6397	8.44057	7.085	11.48	11.49	10.74	8.18	8.02	9.77	10.29	6.4	6	6.42	8.6	8.52	7.98	7.16	8.87	9.82	8.96	6.36	9.41	9.24
28	B	125	87	21.3057	0.793478	6	3	2	2	2	6	4	1	2	2	5	2	3	4	2	2	1	6	6	9.62804	10.6385	8.50015	7.44835	11.27	11.44	11.37	8.14	9.8	10.51	11.52	6.75	9.17	6.1	9.04	6.5	7.87	9.86	9.73	9.7	9.34	6.22	9.83	9.52
29	B	110	79	23.8288	0.890244	3	3	1	2	3	4	4	1	2	3	4	4	4	2	1	1	3	4	4	9.8632	11.3478	8.97153	7.88383	12.02	12.14	11.88	9.28	9.59	9.58	10.92	6.6	8.64	9.04	9.64	8.67	9.25	9.82	9.43	9.48	9.38	6.67	9.89	9.01
30	B	111	76	26.5973	0.846154	4	3	2	1	2	4	1	1	2	2	2	4	1	3	1	6	1	2	2	9.65014	10.5099	9.2275	7.28591	11.25	11.32	10.17	8.29	9.42	9.96	10.85	6.77	8.27	7.01	9.16	8.72	7.91	7.67	9.33	9.49	8.53	6.37	9.27	8.92
31	B	131	88	23.8134	0.9	4	2	2	2	1	6	2	2	1	2	1	2	1	1	1	1	1	2	2	9.65536	11.0461	8.74593	7.48095	12.05	12.47	11.26	8.65	9.46	9.9	11.28	6.73	8.37	6.31	8.75	9.2	8.59	7.62	9.64	10.38	9.53	6.28	10.19	9.45
32	B	109	89	19.1691	0.813953	4	4	2	2	1	6	2	1	2	1	3	6	6	3	2	6	1	3	3	9.18149	9.94023	9.34718	6.83756	10.84	11.23	11	8.55	8.56	9.34	9.86	6.52	3.51	6.4	7.49	9.55	9.06	9.64	8.88	9.33	8.91	5.12	9.35	9.17
33	B	117	75	21.9777	0.894118	3	2	1	2	2	6	4	1	2	2	4	2	2	2	1	1	2	2	1	9.48494	10.2849	7.80329	8.05227	11.28	12.14	11.25	8.47	9.89	10.12	10.63	6.96	7.8	6.07	8.15	7.69	8.35	7.04	9.48	9.19	8.91	5.78	10.03	7.7
34	B	132	78	26.8738	0.836735	6	2	2	2	2	6	4	3	2	2	2	3	3	3	1	2	1	2	2	9.62861	10.5056	9.80924	7.21394	11.42	11.1	10.69	8.3	9.66	9.09	10.76	6.82	6.14	6.96	8.88	6.98	7.92	9.47	9.2	9.82	9.54	6.34	9.65	9.84
35	B	108	77	25.4524	0.905882	3	3	2	2	4	6	6	1	2	5	2	2	2	3	3	1	6	2	2	9.65181	10.4258	9.004	7.54332	11.02	11.83	10.93	8.07	9.18	9.96	10.82	6.94	8.64	5.91	8.78	9.32	8.68	7.3	9.27	9.91	9.1	6.19	9.71	9
36	B	105	68	17.7026	0.886076	3	3	2	2	2	6	2	2	2	3	2	2	2	4	2	6	1	3	3	8.79711	9.79583	8.77896	7.28609	10.44	10.93	9.69	7.88	8.35	9.28	9.41	6.23	6.84	6.79	8.79	8.6	9.45	9.76	8.37	9.33	8.31	5.41	9.15	8.47
37	B	108	74	16.1922	0.916667	4	3	2	2	2	6	6	1	1	1	2	6	6	1	1	1	2	2	2	8.61912	10.0898	7.61334	6.61277	10.82	9.87	8.95	7.23	8.44	9.43	8.87	7.36	1.52	6.04	8.26	7.58	7.02	10.31	8.57	8.31	7.58	5.24	8.81	9
38	B	155	86	28.9022	0.747664	6	6	6	2	4	6	3	1	4	3	3	6	6	6	1	6	3	2	2	9.80265	11.0613	8.69549	7.24739	11.78	12.34	10.91	8.57	9.98	10.28	11.74	7.74	6.77	6.58	8.62	8.33	8.55	8.55	9.89	9.59	9.83	6.52	9.92	9.84
39	B	136	92	35.6018	0.815789	6	1	3	3	3	6	6	3	2	1	1	2	2	1	1	3	1	2	1	9.14462	9.75285	8.38809	6.98782	10.41	10.86	9.75	7.66	9.04	9.67	10.23	6.77	8.13	6.05	7.89	8.63	8.02	7.66	8.78	9.35	8.48	5.54	9.45	7.15
40	C	137	90	21.3919	0.820225	6	3	3	3	3	4	4	1	4	4	4	4	4	3	3	2	3	2	2	9.17069	11.0237	7.81276	7.78312	11.62	12.01	10.9	7.03	9.02	9.2	10.87	6.36	7.88	6.94	8.67	8.21	7.53	9.09	9.57	9.36	8.39	6.55	9.34	9.23
41	C	144	86	25.9821	0.888889	5	2	2	2	2	6	3	1	2	1	1	4	2	1	1	6	1	3	3	9.03006	9.61927	8.43307	7.54574	10.72	11.1	10.47	8.14	9.24	8.94	10.43	7.32	8.74	7.66	8	8.82	7.75	9.25	9.04	9.41	8.8	7.17	9.43	9.62
42	C	121	69	27.8237	0.864078	6	4	2	2	2	6	6	2	2	1	2	2	2	2	6	1	2	2	2	10.0214	10.5749	8.78836	7.61955	11.25	11.63	11.09	8.3	10.06	9.21	11.41	7.56	8.33	7.18	8.51	7.95	8.37	8.58	10.08	10.26	9.89	6.24	10.14	9.57
43	C	108	76	21.0667	0.818182	6	4	2	2	2	6	2	1	2	2	1	1	3	3	1	1	1	2	2	10.0475	10.4914	9.5496	7.21326	11.16	11.35	9.84	7.64	10.04	9.51	11.16	7.14	6.21	7.55	8.62	9.77	7.83	7.73	10.07	9.75	9.93	8.83	10.18	9.12
44	C	151	83	30.3398	0.961165	6	4	2	1	3	6	6	1	2	1	1	1	1	1	1	2	1	1	1	9.4291	10.7055	7.9286	7.91805	11.4	11.8	11.53	8.86	9.12	10.04	10.56	7.4	7.92	7.65	8.25	7.19	8.45	6.86	9.01	8.82	9.46	6.51	9.71	9.18
45	C	113	71	26.7578	0.847619	6	4	2	1	3	6	6	6	2	3	2	2	1	3	1	1	1	1	1	8.25611	8.32678	8.0147	7.80625	8.89	9.55	9.19	7.53	8.42	8.76	8.09	7.12	5.65	5.17	7.24	8.28	7.61	5.7	7.65	8.17	8.2	4.74	8.36	7.02
46	C	175	105	29.3224	0.90566	6	4	2	2	2	6	6	1	1	2	2	2	2	2	6	6	2	2	2	9.64991	9.66373	8.06138	7.00623	10.59	10.9	11.07	8.13	9.76	9.72	9.86	6.99	7.54	6.25	7.81	6.64	7.32	6.86	9.36	9.59	9.03	4.47	9.33	8.53
47	C	135	83	36.6387	0.905172	6	4	2	2	4	6	4	1	1	6	1	2	1	2	1	1	2	1	1	8.42119	10.2954	8.50173	7.14432	11.17	11.54	9.11	7.29	8.84	7.88	10.06	7.36	7.41	5.42	7.89	8.83	6.84	6.3	8.55	8.42	8.21	6.02	8.38	7.53
48	C	162	86	26.7094	0.72381	6	2	1	2	2	6	3	1	2	6	4	1	1	1	4	2	1	1	1	8.81087	10.0342	9.63287	6.86083	10.81	11.12	10.29	8.18	8.87	7.43	9.81	6.84	8.72	6.16	8.24	9.65	8.94	5.97	8.78	9.34	8.79	4.97	9.16	8.73
49	C	106	64	23.1866	0.897959	6	3	2	2	2	6	3	1	3	2	2	2	2	2	4	1	1	2	2	9.36625	10.1843	8.18625	7.44681	11	11.4	9.86	7.7	9.16	9.38	10.73	7.43	8.65	7.23	8.42	7.53	7.19	8.52	9.01	9.37	9.01	6.37	9.08	8.61
50	C	142	97	27.9339	0.875622	6	4	2	2	2	6	3	1	2	2	3	2	2	2	2	3	2	2	2	9.5443	10.8598	7.88433	7.57835	11.85	12.22	10.75	8.55	9.56	9.61	10.85	7.36	6.38	8.32	8.52	7.18	7.87	7.81	9.49	9.68	9.23	6.52	9.83	9.69
51	C	126	75	30.2329	0.801887	6	4	2	2	2	6	6	2	1	3	1	3	1	2	1	1	2	2	1	9.34193	9.47849	8.84866	6.79751	10.5	9.87	9.28	7.28	9.81	9.75	9.93	6.76	7.96	5.28	7.22	9.18	7.07	6.84	8.96	8.95	9.11	4.27	9.32	9.14
52	C	121	65	22.252	0.88764	6	2	3	1	2	6	3	1	1	1	2	2	1	2	4	1	1	1	1	9.95049	10.6626	8.298	7.38287	11.51	10.8	9.35	8.24	10.41	9.75	10.82	7.17	8.73	7.84	8.5	7.51	7.82	8.21	10.02	9.9	9.15	6.09	9.29	9.3
53	C	94	54	27.2629	0.897959	6	3	2	2	2	6	1	2	2	3	1	1	1	2	1	1	2	2	2	8.88284	8.99812	8.31952	7.20392	9.95	9.49	9.94	7.57	9.02	9.29	9.69	6.53	3.88	7.51	7.39	8.69	6.86	9.48	8.7	8.7	8.19	5.69	10.49	10.8
54	C	108	63	29.2182	0.883495	6	3	2	2	2	6	2	2	2	6	2	1	2	2	6	2	1	2	2	9.40731	10.2056	9.83778	7.33235	11.11	11.49	10.48	7.92	9.16	9.54	10.29	6.27	7.97	6.14	8.25	9.86	6.82	10.18	9	9.57	8.72	5.31	9.29	9.03
55	C	128	72	26.7703	0.89	6	4	2	1	2	6	2	1	1	1	2	2	1	2	1	1	1	2	2	9.48414	9.91011	8.67304	7.36424	10.75	10.98	10.59	8.33	9.92	9.7	10.76	7.49	7.87	6.3	8.17	8.59	8.62	7.62	9.13	9.45	9.05	5.31	9.23	9.05
56	C	118	75	30.3237	0.926829	6	3	3	2	3	6	6	1	2	6	3	2	2	2	2	6	2	2	2	9.77588	10.8133	8.42885	7.30317	11.63	11.99	11.36	8.5	9.52	9.93	11.76	7.1	8.7	8.44	8.95	6.47	7.86	7.45	9.97	9.97	9.02	7.67	9.73	9.84
57	C	115	74	27.3394	0.828571	6	3	2	1	1	4	4	1	2	2	1	1	1	1	1	1	2	1	1	8.52469	8.90526	8.03439	6.27116	9.98	9.77	10.3	8.15	8.78	9.51	9.8	7.3	4.31	7.55	7.31	8.44	6.74	9.35	8.02	8.66	8.11	4.07	8.59	8.94
58	C	127	72	29.2557	0.961165	5	4	4	2	2	6	6	2	1	6	2	6	4	2	6	1	6	2	2	9.46585	9.93229	8.8497	6.64785	10.93	10.63	10.37	8.08	9.72	9.61	9.89	7.2	4.52	7.5	8.38	8.98	7.95	9.22	9.19	8.94	8.98	5.15	9.28	9.4
59	C	127	86	18.7109	0.802326	5	4	4	4	5	6	3	1	1	3	4	4	5	4	5	5	5	4	4	8.35177	10.1689	7.62601	7.1249	11.34	9.43	9.37	6.82	7.63	9.09	8.83	6.65	8.07	6.48	7.45	7.1	7.45	9.66	8.1	8.6	8.44	8.71	8.32	8.28
60	C	119	74	38.4972	0.810811	6	4	3	2	3	6	6	1	1	5	2	2	2	2	1	1	2	2	2	9.71775	10.5098	8.06215	7.35954	11.55	11.84	10.18	7.81	9.46	9.81	11.2	6.85	7.8	6.11	8.07	7.23	7.59	10.14	9.64	9.62	9.09	8.96	9.16	9.21
61	C	155	80	23.3393	0.862069	6	2	2	2	2	6	4	1	2	1	1	2	2	2	1	1	1	1	1	9.0372	9.6399	8.15958	6.71683	10.71	10.76	10.13	8.08	8.9	9.42	9.63	6.79	8.67	8.02	7.82	6.25	6.81	7.28	9	8.82	8.81	8.23	9	9.3

## Sheet: S3D CR_MFA
S3D data. Associations between gut microbiota, dietary habits, and participant characteristics within Chiang Rai province
Eigenvalues	eigenvalue	variance.percent	cumulative.variance.percent
Dim.1	3.92476	17.049	17.049
Dim.2	1.92894	8.37925	25.4283
Dim.3	1.78466	7.75249	33.1808
Dim.4	1.66002	7.21104	40.3918
Dim.5	1.33287	5.78994	46.1817
Dim.6	1.18357	5.1414	51.3231
Contribution	Dim.1	Dim.2	Dim.3	Dim.4	Dim.5
Ethnicity	5.653	37.0843	1.49937	23.877	1.43953
Non-Processed_food	3.88508	17.8552	14.9826	12.243	16.8913
Processed_food	3.16419	23.6401	29.066	17.2845	21.1756
Gender	1.80526	0.270915	32.6648	2.80381	0.0116438
Characteristic	2.99012	5.76139	6.17616	11.1995	36.8701
Phylum	21.4747	3.13957	5.99596	1.96555	10.6559
Class	8.32958	0.156107	0.608165	12.6873	1.75918
Genus	21.6327	5.89076	3.27241	3.99151	4.71211
Speices	21.141	5.51181	3.1304	2.39029	1.7591
Archaeans	9.92431	0.689821	2.60403	11.5576	4.72555
Corrrelation	Dim.1	Dim.2	Dim.3	Dim.4	Dim.5
Ethnicity	0.471027	0.845774	0.163581	0.629572	0.138517
Non-Processed_food	0.447368	0.64491	0.580073	0.566849	0.525363
Processed_food	0.397597	0.701732	0.745775	0.570845	0.557191
Gender	0.266181	0.0722896	0.763515	0.21574	0.0124578
Characteristic	0.370957	0.385441	0.415336	0.529208	0.727121
Phylum	0.922119	0.325739	0.433738	0.188717	0.475308
Class	0.571766	0.0548745	0.104181	0.458923	0.153126
Genus	0.92438	0.541733	0.402125	0.515918	0.502588
Speices	0.913615	0.497933	0.407821	0.235533	0.238234
Archaeans	0.624133	0.117836	0.220346	0.519546	0.282726
List of variables characterizing the dimensions of the analysis.
$Dim.1				$Dim.2				$Dim.3				$Dim.4				$Dim.5
$quanti				$quanti				$quanti				$quanti				$quanti
	correlation	p.value			correlation	p.value			correlation	p.value			correlation	p.value			correlation	p.value
Firmicutes	0.89451	2.70542e-22		Bread	0.556059	3.27879e-06		Coffee	0.507534	2.98267e-05		Grain	0.465283	0.000157932		Actinobacteria	0.468371	0.000140833
C.coccoides	0.883283	4.54026e-21		Sticky_Rice	0.485176	7.40372e-05		Energy_Drink	0.471824	0.000123738		M.smithii	0.461585	0.000180903		Milk	0.449352	0.000280421
Coprococcus	0.841233	2.13799e-17		B.fragilis	0.482439	8.23985e-05		Herb	0.37247	0.00311595		Sticky_Rice	0.349195	0.00581055		Herb	0.443341	0.000345742
Bacteroidetes	0.786346	5.94582e-14		Grain	0.433626	0.000481121		Vegetable	0.362042	0.00414256		Milk	0.348846	0.00586305		Bifidobacterium	0.39459	0.00165046
C.minuta	0.777644	1.68941e-13		Lactobacillus	0.390959	0.00183739		Actinobacteria	0.336684	0.00797486		Yogurt	0.317587	0.0126293		Methanogens	0.276785	0.0308175
Actinomyces	0.775525	2.16302e-13		Fermented_Food	0.31546	0.0132701		Fruit	-0.255378	0.0469922		BMI	0.303907	0.0172609		Bread	-0.25659	0.0459196
Bacteroides	0.703303	2.61135e-10		Snack	0.290068	0.0233518		Bacteroidetes	-0.263489	0.0401939		Bacteroides	0.298619	0.0194054		Noodle	-0.300256	0.0187182
F.prausnitzii	0.684654	1.16882e-09		Bacteroides	0.265826	0.0383934		BMI	-0.268422	0.036472		Energy_Drink	0.262136	0.0412672		Coffee	-0.381092	0.00244485
Roseburia	0.673309	2.75919e-09		Prevotella	0.259602	0.0433424		Bacteroides	-0.274341	0.0323886		Sausage	-0.299353	0.0190945		SBP	-0.565748	2.02161e-06
Streptococcus	0.663411	5.66488e-09		Fresh_Meat	-0.25428	0.0479802		Milk	-0.293924	0.0214953		Meatball	-0.315451	0.0132727		DBP	-0.682709	1.35793e-09
Prevotella	0.644878	2.03131e-08		Staphylococcus	-0.261768	0.0415636		Snack	-0.297929	0.019701		Coffee	-0.329239	0.00957214
Gammaproteobacteria	0.571766	1.4855e-06		Osilobacterium	-0.30041	0.0186551		Noodle	-0.393876	0.00168578		Age	-0.423419	0.000673732
Enterococcus	0.516727	2.01412e-05		BMI	-0.333021	0.00872901		Yogurt	-0.48625	7.09735e-05		Gammaproteobacteria	-0.458923	0.000199286
M.smithii	0.49605	4.79568e-05		Fruit	-0.36616	0.00370602		$quali				$quali
Ruminococcus	0.495738	4.85667e-05		Energy_Drink	-0.601947	2.87557e-07			R2	p.value			R2	p.value
Fusobacterium	0.481604	8.512e-05		$quali				Gender	0.582955	8.36154e-13		Ethnicity	0.396361	4.3907e-07
Methanogens	0.480319	8.94655e-05			R2	p.value		$category				$category
Osilobacterium	0.455768	0.000223279		Ethnicity	0.715334	1.49879e-16			Estimate	p.value			Estimate	p.value
Lactobacillus	0.415497	0.000868704		$category				Gender=Male	1.02476	8.36154e-13		Ethnicity=Lisu	1.04369	2.67338e-07
DBP	0.297316	0.0199671			Estimate	p.value		Gender=Female	-1.02476	8.36154e-13		Ethnicity=Akha	-0.817235	4.48694e-05
A.muciniphila	0.253234	0.0489386		Ethnicity=Lahu	1.75044	6.76937e-17
Milk	-0.257168	0.0454161		Ethnicity=Lisu	-0.650703	0.0481128
Age	-0.277138	0.0305958		Ethnicity=Akha	-1.09974	2.92211e-05
Herb	-0.330864	0.00920158
$quali
	R2	p.value
Ethnicity	0.221867	0.000692729
Gender	0.0708522	0.0381259
$category
	Estimate	p.value
Ethnicity=Akha	1.07954	0.000837672
Gender=Male	0.5298	0.0381259
Gender=Female	-0.5298	0.0381259
Ethnicity=Lisu	-1.09622	0.000724411

## Sheet: S3E Akha_raw data
S3E data. Raw data for MFA to determine associations between gut microbiota, dietary habits, and participant characteristics within the Akha ethnic group
Demographic data						Dietary Habit																			Microbial abundance (log10 copy number per gram of wet weight feces)
						Non-processed Food									Processed Food										Phylum			Class	Genus													Species					Archaea
ID	Group	SBP	DBP	BMI	WHR	Fresh_Meat	Egg	Grain	Sticky_Rice	Noodle	Vegetable	Fruit	Herb	Fermented_Food	Milk	Carbonated_Drink	Snack	Bread	Instant_Noodle	Energy_Drink	Coffee	Yogurt	Meatball	Sausage	Firmicutes	Bacteroidetes	Actinobacteria	Gammaproteobacteria	Bacteroides	Prevotella	Streptococcus	Enterococcus	Roseburia	Ruminococcus	Coprococcus	Staphylococcus	Osilobacterium	Fusobacterium	Actinomyces	Bifidobacterium	Lactobacillus	B.fragilis	Cl.coccoides	C.minuta	F.prausnitzii	A.muciniphila	Methanogens	M.smithii
1	A	86	64	18.8816	0.853659	6	3	2	2	2	6	3	2	1	4	2	1	1	2	2	1	2	6	1	9.03896	9.48686	8.96445	7.20166	10.24	10.13	11.64	8.6	8.2	9.12	9.39	6.43	5.55	5.58	8.42	9.09	9.35	9.96	8.37	8.45	8.82	4.26	8.86	8.52
2	A	144	86	27.2285	0.92	6	1	2	2	2	6	2	1	1	2	2	1	1	1	1	1	1	2	2	9.41926	9.95553	8.73482	7.93832	11.02	11.12	11.4	8.55	8.86	9.82	11.07	7.72	7.48	7.05	8.91	8.46	8.29	10.31	9.25	9.33	9.38	5.42	9.39	8.27
3	A	118	78	23.4484	0.915789	6	6	3	2	2	6	2	2	1	2	1	1	1	1	1	1	3	2	1	7.80453	8.39696	7.75909	7.65395	10.28	10.36	9.83	7.88	8.17	8.81	9.53	6.98	6.88	6.35	8.08	6.42	7.03	8.49	8.34	8.43	8.19	4.64	8.6	8.09
4	A	111	78	28.26	0.908163	6	6	6	2	2	6	4	1	1	1	2	1	1	1	1	1	1	2	2	7.56335	7.55955	6.8679	7.15801	8.51	8.83	9.31	7.41	6.82	7.33	7.78	7.25	5.07	5.49	6.85	6.5	5.96	6.36	7.81	7.41	5.21	3.46	7.02	6.99
5	A	110	72	20.0611	0.795455	6	2	2	2	2	6	1	1	1	3	2	2	2	2	2	6	1	2	1	8.37995	10.0195	8.43436	8.12249	10.76	10.5	10.82	7.85	8.1	9.38	10.74	6.88	6.7	7.12	8.34	8.41	7.98	7.33	9.16	9.06	8.9	8.37	9.36	9.6
6	A	135	74	19.9584	0.855556	6	6	1	2	2	6	2	1	1	1	1	1	1	1	1	1	1	2	1	7.05041	8.07044	6.83569	5.75405	8.9	8.94	9.5	7.98	7.15	8.29	8.88	7.33	4.02	5.6	7.25	6.06	6.3	6.34	7.77	8.52	7.26	3.64	9.58	10.12
7	A	159	95	18.9764	0.831461	6	3	3	1	1	6	4	1	1	3	3	3	1	3	1	3	1	3	3	8.27025	9.33385	8.51179	7.03951	10.36	9.76	10.5	7.84	7.3	8.66	9.22	6.7	6.26	5.56	8.1	8.76	6.34	10.05	8.32	9.2	7.71	4.27	9.14	9.57
8	A	135	87	21.0236	0.819277	4	5	2	2	2	6	4	1	2	2	3	2	2	1	4	2	2	1	1	9.26393	9.91807	8.20897	7.08826	10.7	10.95	10.69	8.28	8.69	9.49	9.94	7.39	6.45	6.42	8.49	6.39	7.56	9.38	9.14	9.22	8.95	5.48	9.24	8.68
9	A	134	83	23.589	0.861386	6	6	3	3	1	6	4	6	6	3	1	1	1	1	1	1	1	3	3	9.03275	9.29599	8.54164	7.28009	10.86	11.1	10.3	8.02	8.59	9.53	10.92	7.06	7.1	6.81	8.85	6.96	7.61	6.45	9.26	9.51	9.14	5.35	9.84	10.01
10	A	119	75	27.1084	0.883495	6	3	2	2	2	5	4	1	1	3	2	5	2	1	2	6	2	2	2	8.87846	9.12007	8.32154	7.98328	9.82	9.9	11.71	8.73	8.83	10.04	9.2	7.16	7.9	7.73	7.85	7.07	7.7	7.34	8.36	9.19	8.7	7.48	9	8.09
11	A	140	99	31.4535	0.846154	4	3	6	2	2	6	4	1	3	1	2	1	1	2	2	1	1	2	2	9.39745	10.4076	9.24168	8.06122	11.38	11.57	11.76	8.96	9.27	9.87	9.51	7.56	7.8	7.54	7.83	9.55	9.71	7.63	8.54	9.86	8.91	6.58	9.82	9.68
12	A	123	80	24.2664	0.89011	1	2	2	2	2	5	3	2	1	2	3	3	2	1	2	2	1	2	1	8.89429	9.41582	7.88145	7.41168	9.75	10.18	10.67	8.13	8.1	8.61	9.41	6.83	8.32	8.41	7.45	5.6	6.35	8.28	8.4	7.85	8.98	4.83	8.78	7.78
13	A	133	88	25.2222	0.851485	6	2	4	1	1	6	5	3	3	3	3	1	1	4	3	3	1	3	1	8.75962	9.95408	9.3815	7.27988	10.88	10.38	11.15	8.65	9.31	10	10.59	6.77	5.42	6.55	8.2	10.17	9.06	8.15	9.71	10.34	9.46	7.51	10.13	10.41
14	A	132	92	20.5847	0.79661	6	3	6	3	3	6	4	3	1	4	3	3	3	3	3	1	1	3	3	9.36163	10.0039	8.42495	7.53054	10.77	11.05	10.88	8.03	9.01	9.89	10.6	6.68	5.83	7.37	8.31	8.45	7.47	7.66	9.11	9.3	9.22	5.26	9.3	8.51
15	A	148	93	25.9637	0.820755	6	4	6	2	2	6	6	1	1	1	2	6	2	1	6	1	1	5	5	8.94212	10.0078	8.38292	7.59508	10.84	11.03	10.49	8.29	8.9	9.17	10.74	7.41	7.12	5.19	7.56	6.2	6.67	7.77	8.75	9.05	8.5	6.66	8.88	8.43
16	A	125	85	27.9041	0.828571	4	5	6	2	2	6	4	2	2	2	2	1	2	3	2	2	2	2	2	8.20328	9.09081	7.82024	6.87196	9.75	10.26	10.13	8.06	8.35	8.92	9.23	6.36	6.18	6.05	6.99	7.01	6.57	6.2	7.85	8.19	8.1	4.2	8.61	8.71
17	A	147	102	26.48	0.793814	6	3	3	1	1	6	1	1	3	1	1	3	1	3	1	1	1	3	3	8.55347	9.14094	8.34139	6.93796	9.76	9.96	10.68	7.92	8.67	9.39	9.7	8.94	6.89	5.65	7.42	8.06	8.04	8.95	8.07	9.1	7.87	4.43	8.36	7.39
18	A	132	75	20.3829	0.8	6	1	4	1	2	6	3	1	1	4	1	3	1	1	1	6	3	1	1	7.56644	9.28267	8.02787	6.85032	9.89	9.09	10.47	7.76	7.32	9.14	8.64	6.5	7.6	5.8	7.87	8.08	6.21	9.96	7.79	8.35	7.51	8.41	7.9	6.58
19	A	100	61	23.2211	0.782609	6	6	3	1	3	6	3	1	2	3	1	4	1	3	1	1	2	3	3	8.88184	9.50452	8.77576	7.45213	10.29	10.56	10.42	8.32	8.78	9.49	9.68	8.13	6.61	7.67	7.85	8.58	8.12	6.88	8.27	8.55	8.95	5.83	8.91	8.2
20	A	105	62	21.8106	0.840909	4	3	6	1	3	6	5	1	1	1	1	2	1	2	1	1	3	2	2	8.16198	8.37909	8.86523	6.86755	9.54	10.03	9.47	7.12	7.8	8.68	9.17	6.73	7.24	7.55	7.34	6.41	6.11	6.23	7.88	8.57	7.7	5.24	8.98	9.35
21	A	112	80	25.6143	0.892473	6	3	6	1	2	4	2	1	2	2	2	2	2	4	1	6	2	2	2	8.99233	8.47808	8.61561	7.43893	9.53	10.21	11.21	8.18	8.88	11.11	10.34	7.04	8.11	7.8	8.05	6.85	8.45	6.79	8.96	9.74	8.84	5.86	9.4	9.31
22	A	123	80	20.6131	0.752809	6	2	6	2	1	6	2	1	1	1	2	2	1	1	1	2	1	2	2	9.13525	10.004	8.82277	7.44606	11.19	11.43	11.21	8.48	9.07	10.21	10.63	6.88	7.91	5.32	9.6	8.53	7.84	7.8	9.64	9.44	9.13	7.68	9.67	9.6
23	B	136	88	25.8645	0.91	6	4	1	1	3	6	4	1	1	1	6	3	6	3	4	6	1	3	3	9.7079	10.1655	8.17724	7.37622	11.04	10.66	10.82	8.54	9.94	8.76	10.64	6.82	8.19	8.35	8.23	6.92	7.84	7.82	9.51	9.65	9.3	5.69	9.64	9.52
24	B	108	75	30.588	0.951456	6	4	1	1	3	6	6	1	1	1	1	1	1	1	1	1	1	1	1	9.83688	10.5818	8.44547	7.57316	11.3	11.66	11.36	7.65	9.65	9.58	10.88	7.59	8.62	6.01	9.32	6.19	7.61	7.3	9.75	9.95	9.06	6.08	9.31	9
25	B	141	77	25.0642	0.838384	6	3	1	1	1	6	6	1	2	1	2	1	1	1	4	1	1	1	1	10.118	11.3353	8.69666	8.19097	12.09	12.49	11.12	8.5	9.86	10.14	11.86	7.46	9.3	7.65	9.46	8.3	8.46	9.3	10.21	10.32	9.6	7.15	10.39	9.74
26	B	112	84	23.8889	0.736842	6	4	3	1	2	6	6	1	1	1	1	1	1	2	1	1	1	1	1	9.75138	10.659	8.05349	7.54489	11.35	10.08	10.51	8.04	9.51	9.91	11.17	6.93	8.93	7.73	8.88	7.99	8.15	9.61	9.65	9.65	9.11	5.95	9.41	7.93
27	B	126	89	22.3047	0.804348	6	4	1	1	2	6	3	3	2	1	1	1	1	3	6	6	1	1	1	10.0083	10.7918	9.25647	7.79745	11.35	11.54	10.75	8.99	9.57	10.03	11.09	7.34	9.97	8.48	9.05	9.41	7.93	8.04	9.77	10.21	10.13	6.98	10.39	9.75
28	B	107	75	28.2652	0.882353	6	4	3	1	4	6	6	1	4	6	4	6	4	1	4	1	4	4	4	9.78589	10.7098	7.91216	7.44124	11.52	11.81	10.51	7.73	9.92	9.34	10.53	6.79	8.44	6.14	8.14	7.48	8.37	7.43	9.52	9.09	9.53	6.01	10.09	9.9
29	B	135	94	24.6154	0.912088	4	3	1	1	3	5	5	1	1	1	1	1	1	3	3	1	1	1	1	9.63102	10.3306	8.40817	7.32845	10.99	10.34	10.88	7.93	9.11	9.53	11.13	6.83	8.57	7.28	8.63	7.47	7.71	6.75	9.37	9.4	8.67	5.8	8.98	8.57
30	B	128	74	23.9011	0.94	6	1	1	1	1	6	4	1	3	1	1	1	1	1	1	6	1	2	2	9.39055	10.5766	7.7227	8.57646	11.35	10.96	10.48	7.65	9.44	10.06	10.44	7	5.51	6.78	8.8	7.07	7.8	10.76	9.07	9.74	9.08	5.22	9.46	8.99
31	B	119	77	18.3353	0.85	4	6	1	1	2	6	4	1	1	1	1	2	1	1	1	1	1	1	1	8.88185	9.45088	8.55714	7.08404	9.7	9.39	10.97	8.2	8.64	9.42	9.11	6.46	6.22	5.56	8.08	8.12	8.85	7.53	8.66	9.53	8.18	9.45	8.9	8.55
32	B	117	87	22.9185	0.844444	6	3	1	1	3	6	4	1	2	2	6	1	1	2	6	6	1	6	6	9.52894	9.64404	9.01541	7.90691	10.08	10.31	10.78	7.97	8.81	10.12	10.9	7.4	8.52	5.79	8.99	8.68	7.73	6.56	9.08	9.64	8.8	6.46	9.39	9.15
33	B	125	79	25.0639	0.829787	6	6	1	1	4	6	6	1	1	6	6	6	1	1	6	6	1	1	1	9.30802	10.523	8.79026	7.21635	11.21	10.93	10.29	7.72	9.18	10.16	10.09	7.11	8.94	6.28	8.47	9.05	7.98	6.79	9.11	9.94	8.96	5.94	9.51	9.26
34	B	151	85	22.933	0.915663	6	5	3	2	4	6	5	1	4	4	1	4	2	4	5	6	2	2	2	9.28092	9.95548	8.4671	7.08549	10.69	10.72	10.91	8	9.02	9.86	10.45	6.91	8.89	7.39	8.32	7.81	7.75	7.34	9.12	9.46	8.98	7.14	9.48	9.16
35	B	156	96	28.8222	0.843137	6	2	2	1	6	6	2	1	1	2	2	1	2	2	1	1	1	1	1	9.73671	10.8414	7.92267	7.44339	11.68	11.71	11.35	7.56	9.73	9.81	11.21	7.38	9.08	6.61	8.84	8.2	7.84	7.56	9.74	9.1	9.17	6.52	9.7	8.85
36	B	139	86	21.5981	0.769231	6	3	2	1	3	4	4	1	3	3	3	3	2	2	2	1	2	4	4	9.99134	10.867	8.59876	7.71379	11.78	12.18	10.74	8.34	10.46	9.71	11.63	7.56	8.81	7.77	9.11	8.4	8.18	7.93	10.13	10.07	13.4	6.8	9.82	9.88
37	B	131	87	24.0292	0.815217	5	4	2	1	2	6	6	2	1	1	1	1	1	1	1	1	1	2	2	9.32615	10.372	9.06385	7.32067	10.99	10.32	9.84	8.34	8.86	10.58	10.07	6.13	6.72	8.67	8.37	7.96	7.69	9.09	8.96	9.29	8.96	6.67	15.85	8.48
38	B	162	101	24.4222	0.946237	6	3	2	2	2	4	2	1	1	1	2	4	1	2	2	2	1	2	2	9.7054	10.8195	8.37916	7.76606	11.6	11.91	10.69	8.39	9.74	9.87	10.74	7.12	7.92	8.18	8.36	5.93	8.44	7.87	9.48	10.29	9.39	6.13	9.63	9.08
39	B	138	93	33.6949	0.954545	6	4	2	1	2	6	5	1	2	4	4	3	2	2	5	2	2	2	2	10.0931	10.4593	8.04692	7.38343	11.13	10.13	10.71	9.34	9.6	9.52	10.6	6.99	6.31	9.31	8.78	6.17	8.32	10.32	9.91	10.26	9.2	5.84	9.79	9.29
40	B	112	74	28.1938	0.877551	6	3	2	1	2	6	4	1	1	2	2	2	1	2	1	1	1	2	2	9.72745	11.0399	8.4048	7.45755	11.97	12.39	11.14	8.44	9.93	9.88	10.95	6.95	8.69	7.08	8.58	6.48	8.45	7.46	9.74	9.6	9.46	6.99	9.73	7.83
41	B	125	75	22.4461	0.811111	6	3	2	1	2	6	4	1	3	1	1	4	1	2	1	2	1	2	2	9.88825	10.7823	8.07402	7.84488	11.49	10.1	10.26	7.64	9.55	9.92	10.56	6.66	5.8	8.69	8.76	7.36	8.08	7.26	9.82	9.45	9.29	5.93	9.64	8.99
42	B	150	95	30.1958	0.866667	6	5	2	2	2	5	5	1	1	1	1	1	1	1	2	1	1	2	2	9.62188	10.1951	8.36221	7.52912	10.85	10.86	10.44	7.85	9.48	9.91	10.57	7.47	8.34	6.83	8.36	7.62	7.61	8	9.61	10.15	8.89	5.94	9.47	9.14
43	B	95	64	24.6222	0.844086	5	3	2	1	2	6	6	1	2	2	2	3	1	2	1	1	2	2	2	8.54062	9.1043	8.04602	6.62549	9.62	9.62	10.15	7.97	8.83	9.66	10.19	6.85	7.37	5	7.83	7.3	6.61	6.72	8.54	9.68	8.26	5.92	8.75	7.15
44	B	92	70	29.2245	0.862745	6	5	2	2	3	4	4	1	3	3	4	4	2	4	1	4	4	3	3	9.81169	10.7616	8.63982	7.88449	11.36	11.79	10.87	8.57	9.84	9.62	11.4	5.5	6.29	8.29	8.96	8.87	8.08	7.88	9.64	9.23	9.15	6.82	10	7.39
45	B	119	78	37.1938	0.918919	6	3	2	2	2	6	4	1	2	2	2	3	1	2	2	1	1	2	2	9.34314	10.5437	8.60924	7.57495	11.04	11.46	10.85	7.43	9.65	9.43	10.33	6.96	8.55	6.15	8.5	8.62	7.91	7.05	9.45	9.28	9.25	5.52	9.6	9.06

## Sheet: S3F Akha_MFA
S3F data. Associations between gut microbiota, dietary habits, and participant characteristics within the Akha ethnic group
Eigenvalues	eigenvalue	variance.percent	cumulative.variance.percent
Dim.1	4.60971	23.5944	23.5943
Dim.2	1.85435	9.49132	33.0857
Dim.3	1.62101	8.29699	41.3827
Dim.4	1.33391	6.82747	48.2101
Dim.5	1.16539	5.96492	54.175
Dim.6	0.918824	4.70291	58.878
Contribution	Dim.1	Dim.2	Dim.3	Dim.4	Dim.5
Geography	12.0771	10.9054	4.89058	0.0360353	1.02396
Non-Processed_food	8.68297	31.0704	10.3531	6.96658	18.7501
Processed_food	3.63603	7.53331	17.2641	46.1385	15.9816
Gender	0.289463	19.2647	25.2814	0.933081	0.237649
Characteristic	3.71037	8.58453	24.8511	24.2973	30.4852
Phylum	19.1211	5.59711	2.57208	1.27816	1.93766
Class	7.70224	6.13832	0.505463	5.55269	11.5694
Genus	18.5309	6.605	3.31708	4.75811	4.48482
Speices	18.3176	2.37901	1.81469	6.73186	1.9113
Archaeans	7.93223	1.9221	9.1504	3.30774	13.6184
Corrrelation	Dim.1	Dim.2	Dim.3	Dim.4	Dim.5
Geography	0.746138	0.449695	0.281562	0.0219243	0.109239
Non-Processed_food	0.689328	0.801471	0.549728	0.39804	0.54086
Processed_food	0.491275	0.526873	0.641665	0.825902	0.495766
Gender	0.115514	0.597692	0.640168	0.111564	0.0526263
Characteristic	0.438791	0.461425	0.680839	0.583395	0.601454
Phylum	0.941905	0.442596	0.314794	0.216577	0.226349
Class	0.595861	0.337381	0.0905186	0.272154	0.367189
Genus	0.928165	0.439476	0.479736	0.59908	0.577497
Speices	0.921178	0.228083	0.317824	0.568451	0.245994
Archaeans	0.607149	0.204494	0.395539	0.228261	0.408928
List of variables characterizing the dimensions of the analysis.
$Dim.1				$Dim.2				$Dim.3				$Dim.4				$Dim.5
$quanti				$quanti				$quanti				$quanti				$quanti
	correlation	p.value			correlation	p.value			correlation	p.value			correlation	p.value			correlation	p.value
Firmicutes	0.920778	3.44181e-19		Grain	0.527837	0.000194345		Energy_Drink	0.502741	0.00043236		DBP	0.521047	0.000242774		DBP	0.445473	0.00216536
C.coccoides	0.896048	9.19686e-17		Bifidobacterium	0.481099	0.000821459		SBP	0.484679	0.000740853		Sausage	0.487457	0.000683264		SBP	0.412913	0.0048181
Bacteroidetes	0.895073	1.11303e-16		Actinobacteria	0.463054	0.00135965		DBP	0.45734	0.00158591		SBP	0.420925	0.0039857		Gammaproteobacteria	0.367189	0.0130935
Roseburia	0.885989	6.04063e-16		Ruminococcus	0.343599	0.0208369		Herb	0.452328	0.00181131		BMI	0.377191	0.0106435		BMI	0.357196	0.0160061
Bacteroides	0.855854	6.8354e-14		Gammaproteobacteria	0.337381	0.0234244		M.smithii	0.400719	0.00637567		Fresh_Meat	-0.344043	0.0206619		WHR	0.329774	0.0269508
Coprococcus	0.833228	1.23753e-12		Fermented_Food	0.328195	0.0277353		Enterococcus	0.379696	0.0100955		Vegetable	-0.366949	0.0131577		Coffee	0.314483	0.0353821
C.minuta	0.816842	7.79713e-12		Herb	0.324889	0.0294401		Age	0.361492	0.0146929		A.muciniphila	-0.435914	0.00276075		Grain	0.30391	0.0423963
Actinomyces	0.775774	3.87575e-10		Streptococcus	0.313905	0.0357393		Noodle	-0.324668	0.0295569		Coffee	-0.779751	2.7548e-10		Staphylococcus	0.297488	0.047185
F.prausnitzii	0.755123	2.05428e-09		Lactobacillus	0.306715	0.0404337		Yogurt	-0.398527	0.00669773						Meatball	-0.298785	0.0461837
Prevotella	0.716312	3.15307e-08		Energy_Drink	-0.33406	0.0249131		Snack	-0.417501	0.00432468						Egg	-0.298878	0.0461129
Ruminococcus	0.640866	2.11388e-06		Noodle	-0.341622	0.0216322		BMI	-0.426491	0.00348432						Herb	-0.365833	0.01346
Lactobacillus	0.62269	4.93579e-06		Fruit	-0.390795	0.0079489		$quali								Milk	-0.377605	0.0105513
Gammaproteobacteria	0.595861	1.57122e-05		WHR	-0.42127	0.00395293			R2	p.value						Methanogens	-0.413836	0.00471512
Osilobacterium	0.573218	3.86209e-05		Egg	-0.561698	5.95237e-05		Gender	0.409815	2.18604e-06
Methanogens	0.555755	7.39479e-05		$quali				$category
Fusobacterium	0.492653	0.000586208			R2	p.value			Estimate	p.value
Streptococcus	0.467268	0.00121166		Gender	0.357236	1.45666e-05		Gender=Male	0.849306	2.18604e-06
A.muciniphila	0.465492	0.00127219		Geography	0.202226	0.00194071		Gender=Female	-0.849306	2.18604e-06
Actinobacteria	0.463589	0.00134003		$category
M.smithii	0.432208	0.00302775			Estimate	p.value
Energy_Drink	0.426754	0.00346204		Gender=Female	0.848108	1.45666e-05
Fruit	0.400264	0.00644138		Geography=ChiangMai	0.612669	0.00194071
Enterococcus	0.365344	0.0135943		Geography=ChiangRai	-0.612669	0.00194071
Age	-0.341073	0.0218575		Gender=Male	-0.848108	1.45666e-05
Yogurt	-0.363191	0.0141994
Grain	-0.527018	0.000199685
$quali
	R2	p.value
Geography	0.556721	4.03672e-09
$category
	Estimate	p.value
Geography=ChiangRai	1.60276	4.03672e-09
Geography=ChiangMai	-1.60276	4.03672e-09

## Sheet: S3G Lahu_raw data
S3G data. Raw data for MFA to determine associations between gut microbiota, dietary habits, and participant characteristics within the Lahu ethnic group
Demographic data						Dietary Habit																			Microbial abundance (log10 copy number per gram of wet weight feces)
						Non-processed Food									Processed Food										Phylum			Class	Genus													Species					Archaea
ID	Group	SBP	DBP	BMI	WHR	Fresh_Meat	Egg	Grain	Sticky_Rice	Noodle	Vegetable	Fruit	Herb	Fermented_Food	Milk	Carbonated_Drink	Snack	Bread	Instant_Noodle	Energy_Drink	Coffee	Yogurt	Meatball	Sausage	Firmicutes	Bacteroidetes	Actinobacteria	Gammaproteobacteria	Bacteroides	Prevotella	Streptococcus	Enterococcus	Roseburia	Ruminococcus	Coprococcus	Staphylococcus	Osilobacterium	Fusobacterium	Actinomyces	Bifidobacterium	Lactobacillus	B.fragilis	Cl.coccoides	C.minuta	F.prausnitzii	A.muciniphila	Methanogens	M.smithii
1	A	110	66	22.9337	0.788889	4	3	2	2	2	5	5	1	2	2	1	2	3	2	2	1	3	2	2	8.88158	9.60855	8.50737	6.94957	10.06	10.42	11.38	8.84	8.41	8.84	10.71	7.02	6.78	7.18	7.6	6.04	6.98	6.43	8.75	9.61	8.06	4.91	8.38	8.24
2	A	113	85	23.8346	0.870968	4	3	3	2	2	4	3	1	3	1	2	2	2	2	2	2	2	2	2	9.25938	9.78358	8.24765	7.35972	10.64	11	11.9	9.43	8.99	9.42	11.3	7.59	7.28	7.69	8.19	6.53	7.51	6.69	9.27	10.09	8.67	5.49	8.96	8.84
3	A	149	82	27.0153	0.85	3	2	6	2	2	6	2	1	2	1	2	2	2	2	1	1	1	2	2	8.86624	9.83506	8.0148	7.401	10.63	10.95	12.35	8.97	8.88	9.5	10.66	7.24	7.34	6.5	8.3	7.7	8.96	6.3	8.8	9.28	8.48	5.17	9.22	7.14
4	A	130	89	26.5963	0.838384	4	3	6	2	2	5	2	1	2	1	2	2	1	2	1	1	2	2	2	8.39507	9.34051	8.35976	7.48003	10.15	10.69	10.02	8.11	8.24	9.12	9.89	6.4	5.93	4.9	7.39	6.28	7.18	6.18	8.23	8.84	7.99	4.35	7.92	6.26
5	A	112	78	19.2697	0.9	5	4	3	1	2	6	4	1	3	1	2	1	3	1	2	1	1	2	1	8.16226	8.56876	8.55516	7.79738	10.27	9.92	10.17	8.54	7.67	8.64	9.45	7.15	6.38	8.7	7.63	8.76	6.67	6.94	8.56	8.13	8.35	4.27	8.46	8.03
6	A	136	84	32.8133	0.806604	5	5	3	4	3	6	6	2	2	3	1	2	1	3	1	1	2	2	2	7.64487	7.84347	7.79971	7.43066	10.02	9.64	9.7	7.13	8.42	8.46	9.53	6.5	5.84	7.11	7.42	8.12	6.51	7.68	8.36	7.95	7.8	5.03	7.76	6.95
7	A	120	81	20.8941	0.853801	4	3	2	2	2	2	4	1	1	1	2	2	2	3	1	1	1	2	2	8.80309	9.52875	8.07788	6.95385	9.9	10.28	10.44	7.92	8.28	9.2	9.93	6.47	7.41	5.49	8.51	7.27	7.48	6.23	8.5	9.28	8.41	4.88	10.07	10.41
8	A	140	89	23.634	0.855615	4	3	2	2	2	5	4	1	2	1	3	3	1	1	4	1	1	1	2	8.37649	9.5318	7.11864	6.9006	10.17	10.26	10.71	7.96	8.62	9.16	9.65	7.2	4.26	6.41	7.72	7.09	7.12	7.01	8.54	8.4	8.69	4.99	8.5	7.11
9	A	123	71	31.4873	0.81982	4	3	3	2	2	4	3	1	2	1	2	2	1	3	1	1	1	2	2	8.67623	9.57954	7.43584	7.07546	10.28	10.73	10.72	8.74	9.19	9.39	9.78	6.8	6.77	8.44	7.57	6.33	7.25	7.8	8.82	8.63	8.77	5.04	8.86	8.89
10	A	128	78	26.1697	0.965517	6	2	4	2	2	5	4	1	2	2	2	1	3	2	2	2	1	2	1	8.3959	10.2592	8.00809	7.03299	11.1	11.6	10.84	8.4	8.1	9.51	9.71	7.21	7.25	8.01	7.74	5.9	7.32	6.78	8.63	8.69	8.89	5.44	8.92	8.67
11	A	132	68	27.3616	0.956989	4	2	2	2	3	4	2	1	2	1	2	2	1	1	1	1	1	2	2	7.49561	8.71224	6.71292	6.85821	9.3	9.89	11.54	8.41	6.76	7.93	8.53	6.77	6.01	6.33	7.4	6.74	8.34	7.75	7.47	8.3	7.5	4.43	8.13	7.12
12	A	119	78	26.8313	0.831683	4	3	3	2	2	5	3	1	3	1	2	2	1	4	1	3	2	2	2	8.37299	10.1767	7.56815	7.33037	11.12	11.47	10.99	8.45	8.37	9.32	10.7	6.88	6.85	6.55	7.61	6.42	6.76	8.04	8.79	8.94	8.62	5.3	8.48	8.66
13	A	104	71	24.4471	0.804348	4	3	2	4	3	6	5	4	1	1	1	3	2	3	1	3	1	3	2	8.47397	9.17722	7.87495	7.47778	10.25	10.43	11.4	8.56	9.02	9.76	10.03	7.18	7.32	6.03	8.39	7.13	7.3	6.23	8.63	8.78	8.74	5.13	8.96	8.97
14	A	115	71	20.9999	0.870968	4	3	4	2	2	5	3	1	2	1	2	1	2	1	1	1	1	1	1	8.22611	8.99238	7.24181	7.15807	9.57	9.82	10.04	7.65	8.42	9.94	9.34	6.75	6.89	6.38	7.7	7.58	6.62	7.92	8.42	8.84	8.13	4.78	9.55	9.96
15	A	141	98	28.5793	0.86	6	3	3	2	2	6	3	1	2	2	4	2	1	3	2	6	2	2	2	7.84446	7.54104	6.38869	6.94245	7.83	9.27	10.79	7.47	7.15	6.94	7.99	6.06	4.26	4.7	6.89	5.54	7.74	4.94	6.77	7.61	6.37	4.64	6.9	6.5
16	A	117	78	22.6792	0.808989	4	3	4	2	2	5	3	1	2	1	2	2	1	3	1	2	2	2	2	8.89388	9.6477	8.42607	7.83159	10.53	10.68	10.98	8.22	8.83	9.46	10.01	6.96	7.12	6.45	8.13	7.38	7.44	6.25	8.61	8.94	8.95	8.34	9.29	9.41
17	A	136	80	33.9786	0.899083	4	2	5	2	2	5	3	1	2	2	3	2	1	3	1	1	2	1	2	8.30712	9.72035	7.54318	7.01539	10.5	10.96	11.92	8.7	8.89	9.76	10.81	6.91	7.23	6.01	8.26	5.91	7.69	6.83	8.94	9.02	8.85	5.56	9.6	9.96
18	A	136	69	28.8726	0.828571	4	4	3	1	2	4	6	1	1	1	3	2	1	1	1	2	1	2	1	8.49633	9.82599	7.34313	7.6907	10.61	11.05	11.32	8.99	9.28	9.72	11.11	7.01	7.95	7.93	8.64	6.75	8.14	8.41	9.21	9.5	9.3	6.06	9.36	9.48
19	A	122	86	25.8172	0.84	3	5	6	2	2	5	5	2	2	2	2	4	5	3	1	2	2	2	2	8.26059	9.44328	7.89529	7.034	9.97	10.41	10.47	8.04	8.65	10.02	9.96	6.79	7.32	5.53	8.62	9.25	7.15	7.82	8.69	9.33	8.57	5.2	9.35	9.7
20	B	130	85	31.9486	0.891089	5	2	2	2	2	3	4	1	1	2	2	1	1	2	2	2	3	3	2	9.67644	11.5788	8.68952	7.36933	12.41	12.58	11.36	7.99	9.8	9.84	11.05	7.13	8.79	6.18	8.83	7.75	8.64	7.6	9.77	10.47	9.34	6.71	9.79	9.4
21	B	152	81	27.4911	0.95	5	1	2	2	2	6	1	3	1	1	1	1	1	1	1	1	1	1	1	9.30548	10.4514	8.17254	7.23049	11.17	11.11	10.85	8.57	8.97	9.29	10.25	6.24	7.38	8.36	8.71	7.91	8.12	9.03	8.78	8.97	9.04	5.88	9.44	8.18
22	B	145	70	25.1454	0.893617	6	2	2	1	1	6	6	1	2	6	1	6	6	2	1	6	1	2	2	9.45758	10.4159	8.86138	7.76801	11.3	11.29	11.67	9.15	9.36	9.1	10.24	6.49	8.04	6.01	8.39	9.16	9.11	9.25	8.96	9.17	9.01	5.87	9.38	8.51
23	B	123	79	24.7165	0.852632	6	3	2	2	2	6	4	1	2	2	2	2	1	1	4	2	1	1	1	9.18794	10.6397	8.44057	7.085	11.48	11.49	10.74	8.18	8.02	9.77	10.29	6.4	6	6.42	8.6	8.52	7.98	7.16	8.87	9.82	8.96	6.36	9.41	9.24
24	B	125	87	21.3057	0.793478	6	3	2	2	2	6	4	1	2	2	5	2	3	4	2	2	1	6	6	9.62804	10.6385	8.50015	7.44835	11.27	11.44	11.37	8.14	9.8	10.51	11.52	6.75	9.17	6.1	9.04	6.5	7.87	9.86	9.73	9.7	9.34	6.22	9.83	9.52
25	B	110	79	23.8288	0.890244	3	3	1	2	3	4	4	1	2	3	4	4	4	2	1	1	3	4	4	9.8632	11.3478	8.97153	7.88383	12.02	12.14	11.88	9.28	9.59	9.58	10.92	6.6	8.64	9.04	9.64	8.67	9.25	9.82	9.43	9.48	9.38	6.67	9.89	9.01
26	B	111	76	26.5973	0.846154	4	3	2	1	2	4	1	1	2	2	2	4	1	3	1	6	1	2	2	9.65014	10.5099	9.2275	7.28591	11.25	11.32	10.17	8.29	9.42	9.96	10.85	6.77	8.27	7.01	9.16	8.72	7.91	7.67	9.33	9.49	8.53	6.37	9.27	8.92
27	B	131	88	23.8134	0.9	4	2	2	2	1	6	2	2	1	2	1	2	1	1	1	1	1	2	2	9.65536	11.0461	8.74593	7.48095	12.05	12.47	11.26	8.65	9.46	9.9	11.28	6.73	8.37	6.31	8.75	9.2	8.59	7.62	9.64	10.38	9.53	6.28	10.19	9.45
28	B	109	89	19.1691	0.813953	4	4	2	2	1	6	2	1	2	1	3	6	6	3	2	6	1	3	3	9.18149	9.94023	9.34718	6.83756	10.84	11.23	11	8.55	8.56	9.34	9.86	6.52	3.51	6.4	7.49	9.55	9.06	9.64	8.88	9.33	8.91	5.12	9.35	9.17
29	B	117	75	21.9777	0.894118	3	2	1	2	2	6	4	1	2	2	4	2	2	2	1	1	2	2	1	9.48494	10.2849	7.80329	8.05227	11.28	12.14	11.25	8.47	9.89	10.12	10.63	6.96	7.8	6.07	8.15	7.69	8.35	7.04	9.48	9.19	8.91	5.78	10.03	7.7
30	B	132	78	26.8738	0.836735	6	2	2	2	2	6	4	3	2	2	2	3	3	3	1	2	1	2	2	9.62861	10.5056	9.80924	7.21394	11.42	11.1	10.69	8.3	9.66	9.09	10.76	6.82	6.14	6.96	8.88	6.98	7.92	9.47	9.2	9.82	9.54	6.34	9.65	9.84
31	B	108	77	25.4524	0.905882	3	3	2	2	4	6	6	1	2	5	2	2	2	3	3	1	6	2	2	9.65181	10.4258	9.004	7.54332	11.02	11.83	10.93	8.07	9.18	9.96	10.82	6.94	8.64	5.91	8.78	9.32	8.68	7.3	9.27	9.91	9.1	6.19	9.71	9
32	B	105	68	17.7026	0.886076	3	3	2	2	2	6	2	2	2	3	2	2	2	4	2	6	1	3	3	8.79711	9.79583	8.77896	7.28609	10.44	10.93	9.69	7.88	8.35	9.28	9.41	6.23	6.84	6.79	8.79	8.6	9.45	9.76	8.37	9.33	8.31	5.41	9.15	8.47
33	B	108	74	16.1922	0.916667	4	3	2	2	2	6	6	1	1	1	2	6	6	1	1	1	2	2	2	8.61912	10.0898	7.61334	6.61277	10.82	9.87	8.95	7.23	8.44	9.43	8.87	7.36	1.52	6.04	8.26	7.58	7.02	10.31	8.57	8.31	7.58	5.24	8.81	9
34	B	155	86	28.9022	0.747664	6	6	6	2	4	6	3	1	4	3	3	6	6	6	1	6	3	2	2	9.80265	11.0613	8.69549	7.24739	11.78	12.34	10.91	8.57	9.98	10.28	11.74	7.74	6.77	6.58	8.62	8.33	8.55	8.55	9.89	9.59	9.83	6.52	9.92	9.84
35	B	136	92	35.6018	0.815789	6	1	3	3	3	6	6	3	2	1	1	2	2	1	1	3	1	2	1	9.14462	9.75285	8.38809	6.98782	10.41	10.86	9.75	7.66	9.04	9.67	10.23	6.77	8.13	6.05	7.89	8.63	8.02	7.66	8.78	9.35	8.48	5.54	9.45	7.15

## Sheet: S3H Lahu_MFA
S3H data. Associations between gut microbiota, dietary habits, and participant characteristics within the Lahu ethnic group
Eigenvalues	eigenvalue	variance.percent	cumulative.variance.percent
Dim.1	4.40657	24.6006	24.6006
Dim.2	1.90704	10.6465	35.247
Dim.3	1.46521	8.17985	43.4269
Dim.4	1.39818	7.80563	51.2325
Dim.5	1.25154	6.98696	58.2195
Dim.6	1.03158	5.75899	63.9785
Contribution	Dim.1	Dim.2	Dim.3	Dim.4	Dim.5
Geography	14.0428	6.87227	0.128291	0.133536	10.7167
Non-Processed_food	2.23798	16.6994	28.5619	15.0899	13.3566
Processed_food	1.61882	18.9258	22.4156	38.9399	22.63
Gender	1.40327	23.8905	0.498986	11.99	16.6312
Characteristic	1.77652	7.60261	39.8307	6.39973	18.6219
Phylum	20.6795	0.749453	0.785372	0.0791121	0.179895
Class	3.62049	11.3802	3.9227	12.2727	0.815942
Genus	19.2993	8.36608	2.41152	6.16219	6.86497
Speices	20.6908	4.61741	1.44415	3.00203	2.18378
Archaeans	14.6306	0.89631	0.000811307	5.93087	7.99915
Corrrelation	Dim.1	Dim.2	Dim.3	Dim.4	Dim.5
Geography	0.786642	0.362018	0.0433558	0.0432097	0.366229
Non-Processed_food	0.350103	0.647115	0.711096	0.538125	0.480324
Processed_food	0.357634	0.698783	0.646181	0.810387	0.667861
Gender	0.248669	0.674982	0.0855056	0.40944	0.456229
Characteristic	0.35473	0.433488	0.771234	0.39285	0.555709
Phylum	0.955027	0.238514	0.109324	0.110175	0.111485
Class	0.399424	0.465859	0.239741	0.41424	0.101054
Genus	0.933294	0.491587	0.309736	0.540469	0.563408
Speices	0.955962	0.434796	0.178078	0.415834	0.21819
Archaeans	0.812875	0.137234	0.00635259	0.320781	0.376501
List of variables characterizing the dimensions of the analysis.
$Dim.1				$Dim.2				$Dim.3				$Dim.4				$Dim.5
$quanti				$quanti				$quanti				$quanti				$quanti
	correlation	p.value			correlation	p.value			correlation	p.value			correlation	p.value			correlation	p.value
Firmicutes	0.925876	1.66523e-15		Yogurt	0.553397	0.000564265		SBP	0.61167	9.4607e-05		Osilobacterium	0.448725	0.00685647		Milk	0.58558	0.000219482
Bacteroidetes	0.899619	2.03107e-13		Osilobacterium	0.49	0.00280885		DBP	0.574515	0.000307034		Energy_Drink	0.438813	0.0083636		SBP	0.447778	0.00698964
Bacteroides	0.896544	3.26345e-13		Grain	0.47819	0.00366679		Coffee	0.52899	0.00108624		Gammaproteobacteria	0.41424	0.0133629		Lactobacillus	0.367206	0.0300092
C.coccoides	0.888974	9.87375e-13		Gammaproteobacteria	0.465859	0.00479628		Grain	0.49712	0.00238092		Meatball	0.41212	0.0138928		Vegetable	0.352254	0.0379567
Methanogens	0.863011	2.58864e-11		BMI	0.433764	0.00923433		BMI	0.478289	0.00365868		B.fragilis	-0.346061	0.0417127		Instant_Noodle	-0.340874	0.0450846
F.prausnitzii	0.859663	3.75648e-11		Coprococcus	0.410965	0.0141889		Instant_Noodle	0.434043	0.00918422		M.smithii	-0.363596	0.0317904		Sausage	-0.382737	0.0232531
Prevotella	0.842225	2.26354e-10		Streptococcus	0.398222	0.0178223		WHR	-0.456328	0.00586405		Egg	-0.454401	0.00610304		M.smithii	-0.411382	0.0140814
Actinomyces	0.83295	5.39991e-10		B.fragilis	-0.341995	0.0443376		Fruit	-0.633493	4.41062e-05		Snack	-0.677565	7.78633e-06		Egg	-0.491604	0.00270698
Roseburia	0.824219	1.16809e-09		Herb	-0.350633	0.0389123						Bread	-0.710396	1.74705e-06		$quali
C.minuta	0.809516	3.91124e-09		Vegetable	-0.41244	0.0138117						$quali					R2	p.value
Actinobacteria	0.78436	2.47401e-08		Fresh_Meat	-0.4205	0.0118967							R2	p.value		Gender	0.208145	0.00587609
Coprococcus	0.767419	7.51006e-08		Coffee	-0.449706	0.00672086						Gender	0.167641	0.0145877		Geography	0.134123	0.0304831
Ruminococcus	0.728873	6.86795e-07		$quali								$category				$category
A.muciniphila	0.726455	7.79307e-07			R2	p.value							Estimate	p.value			Estimate	p.value
M.smithii	0.609595	0.000101433		Gender	0.455601	8.68849e-06						Gender=Male	0.501419	0.0145877		Gender=Female	0.528607	0.00587609
Lactobacillus	0.593959	0.000168829		Geography	0.131057	0.0325956						Gender=Female	-0.501419	0.0145877		Geography=ChiangRai	0.409852	0.0304831
B.fragilis	0.578583	0.000271765		$category												Geography=ChiangMai	-0.409852	0.0304831
Osilobacterium	0.509421	0.00177448			Estimate	p.value										Gender=Male	-0.528607	0.00587609
Bifidobacterium	0.503333	0.00205521		Gender=Female	0.965385	8.68849e-06
Gammaproteobacteria	0.399424	0.0174495		Geography=ChiangMai	0.500107	0.0325956
Enterococcus	0.394809	0.018918		Geography=ChiangRai	-0.500107	0.0325956
$quali				Gender=Male	-0.965385	8.68849e-06
	R2	p.value
Geography	0.618805	2.11441e-08
$category
	Estimate	p.value
Geography=ChiangRai	1.65189	2.11441e-08
Geography=ChiangMai	-1.65189	2.11441e-08

## Sheet: S3I All_raw data 
S3I data. Raw data for MFA to determine associations between gut microbiota, dietary habits, and participant characteristics across all groups
Demographic data						Dietary Habit																			Microbial abundance (log10 copy number per gram of wet weight feces)
						Non-processed Food									Processed Food										Phylum			Class	Genus													Species					Archaea
ID	Group	SBP	DBP	BMI	WHR	Fresh_Meat	Egg	Grain	Sticky_Rice	Noodle	Vegetable	Fruit	Herb	Fermented_Food	Milk	Carbonated_Drink	Snack	Bread	Instant_Noodle	Energy_Drink	Coffee	Yogurt	Meatball	Sausage	Firmicutes	Bacteroidetes	Actinobacteria	Gammaproteobacteria	Bacteroides	Prevotella	Streptococcus	Enterococcus	Roseburia	Ruminococcus	Coprococcus	Staphylococcus	Osilobacterium	Fusobacterium	Actinomyces	Bifidobacterium	Lactobacillus	B.fragilis	Cl.coccoides	C.minuta	F.prausnitzii	A.muciniphila	Methanogens	M.smithii
1	A	86	64	18.8816	0.853659	6	3	2	2	2	6	3	2	1	4	2	1	1	2	2	1	2	6	1	9.03896	9.48686	8.96445	7.20166	10.24	10.13	11.64	8.6	8.2	9.12	9.39	6.43	5.55	5.58	8.42	9.09	9.35	9.96	8.37	8.45	8.82	4.26	8.86	8.52
2	A	144	86	27.2285	0.92	6	1	2	2	2	6	2	1	1	2	2	1	1	1	1	1	1	2	2	9.41926	9.95553	8.73482	7.93832	11.02	11.12	11.4	8.55	8.86	9.82	11.07	7.72	7.48	7.05	8.91	8.46	8.29	10.31	9.25	9.33	9.38	5.42	9.39	8.27
3	A	118	78	23.4484	0.915789	6	6	3	2	2	6	2	2	1	2	1	1	1	1	1	1	3	2	1	7.80453	8.39696	7.75909	7.65395	10.28	10.36	9.83	7.88	8.17	8.81	9.53	6.98	6.88	6.35	8.08	6.42	7.03	8.49	8.34	8.43	8.19	4.64	8.6	8.09
4	A	111	78	28.26	0.908163	6	6	6	2	2	6	4	1	1	1	2	1	1	1	1	1	1	2	2	7.56335	7.55955	6.8679	7.15801	8.51	8.83	9.31	7.41	6.82	7.33	7.78	7.25	5.07	5.49	6.85	6.5	5.96	6.36	7.81	7.41	5.21	3.46	7.02	6.99
5	A	110	72	20.0611	0.795455	6	2	2	2	2	6	1	1	1	3	2	2	2	2	2	6	1	2	1	8.37995	10.0195	8.43436	8.12249	10.76	10.5	10.82	7.85	8.1	9.38	10.74	6.88	6.7	7.12	8.34	8.41	7.98	7.33	9.16	9.06	8.9	8.37	9.36	9.6
6	A	135	74	19.9584	0.855556	6	6	1	2	2	6	2	1	1	1	1	1	1	1	1	1	1	2	1	7.05041	8.07044	6.83569	5.75405	8.9	8.94	9.5	7.98	7.15	8.29	8.88	7.33	4.02	5.6	7.25	6.06	6.3	6.34	7.77	8.52	7.26	3.64	9.58	10.12
7	A	159	95	18.9764	0.831461	6	3	3	1	1	6	4	1	1	3	3	3	1	3	1	3	1	3	3	8.27025	9.33385	8.51179	7.03951	10.36	9.76	10.5	7.84	7.3	8.66	9.22	6.7	6.26	5.56	8.1	8.76	6.34	10.05	8.32	9.2	7.71	4.27	9.14	9.57
8	A	135	87	21.0236	0.819277	4	5	2	2	2	6	4	1	2	2	3	2	2	1	4	2	2	1	1	9.26393	9.91807	8.20897	7.08826	10.7	10.95	10.69	8.28	8.69	9.49	9.94	7.39	6.45	6.42	8.49	6.39	7.56	9.38	9.14	9.22	8.95	5.48	9.24	8.68
9	A	134	83	23.589	0.861386	6	6	3	3	1	6	4	6	6	3	1	1	1	1	1	1	1	3	3	9.03275	9.29599	8.54164	7.28009	10.86	11.1	10.3	8.02	8.59	9.53	10.92	7.06	7.1	6.81	8.85	6.96	7.61	6.45	9.26	9.51	9.14	5.35	9.84	10.01
10	A	119	75	27.1084	0.883495	6	3	2	2	2	5	4	1	1	3	2	5	2	1	2	6	2	2	2	8.87846	9.12007	8.32154	7.98328	9.82	9.9	11.71	8.73	8.83	10.04	9.2	7.16	7.9	7.73	7.85	7.07	7.7	7.34	8.36	9.19	8.7	7.48	9	8.09
11	A	140	99	31.4535	0.846154	4	3	6	2	2	6	4	1	3	1	2	1	1	2	2	1	1	2	2	9.39745	10.4076	9.24168	8.06122	11.38	11.57	11.76	8.96	9.27	9.87	9.51	7.56	7.8	7.54	7.83	9.55	9.71	7.63	8.54	9.86	8.91	6.58	9.82	9.68
12	A	123	80	24.2664	0.89011	1	2	2	2	2	5	3	2	1	2	3	3	2	1	2	2	1	2	1	8.89429	9.41582	7.88145	7.41168	9.75	10.18	10.67	8.13	8.1	8.61	9.41	6.83	8.32	8.41	7.45	5.6	6.35	8.28	8.4	7.85	8.98	4.83	8.78	7.78
13	A	133	88	25.2222	0.851485	6	2	4	1	1	6	5	3	3	3	3	1	1	4	3	3	1	3	1	8.75962	9.95408	9.3815	7.27988	10.88	10.38	11.15	8.65	9.31	10	10.59	6.77	5.42	6.55	8.2	10.17	9.06	8.15	9.71	10.34	9.46	7.51	10.13	10.41
14	A	132	92	20.5847	0.79661	6	3	6	3	3	6	4	3	1	4	3	3	3	3	3	1	1	3	3	9.36163	10.0039	8.42495	7.53054	10.77	11.05	10.88	8.03	9.01	9.89	10.6	6.68	5.83	7.37	8.31	8.45	7.47	7.66	9.11	9.3	9.22	5.26	9.3	8.51
15	A	148	93	25.9637	0.820755	6	4	6	2	2	6	6	1	1	1	2	6	2	1	6	1	1	5	5	8.94212	10.0078	8.38292	7.59508	10.84	11.03	10.49	8.29	8.9	9.17	10.74	7.41	7.12	5.19	7.56	6.2	6.67	7.77	8.75	9.05	8.5	6.66	8.88	8.43
16	A	125	85	27.9041	0.828571	4	5	6	2	2	6	4	2	2	2	2	1	2	3	2	2	2	2	2	8.20328	9.09081	7.82024	6.87196	9.75	10.26	10.13	8.06	8.35	8.92	9.23	6.36	6.18	6.05	6.99	7.01	6.57	6.2	7.85	8.19	8.1	4.2	8.61	8.71
17	A	147	102	26.48	0.793814	6	3	3	1	1	6	1	1	3	1	1	3	1	3	1	1	1	3	3	8.55347	9.14094	8.34139	6.93796	9.76	9.96	10.68	7.92	8.67	9.39	9.7	8.94	6.89	5.65	7.42	8.06	8.04	8.95	8.07	9.1	7.87	4.43	8.36	7.39
18	A	132	75	20.3829	0.8	6	1	4	1	2	6	3	1	1	4	1	3	1	1	1	6	3	1	1	7.56644	9.28267	8.02787	6.85032	9.89	9.09	10.47	7.76	7.32	9.14	8.64	6.5	7.6	5.8	7.87	8.08	6.21	9.96	7.79	8.35	7.51	8.41	7.9	6.58
19	A	100	61	23.2211	0.782609	6	6	3	1	3	6	3	1	2	3	1	4	1	3	1	1	2	3	3	8.88184	9.50452	8.77576	7.45213	10.29	10.56	10.42	8.32	8.78	9.49	9.68	8.13	6.61	7.67	7.85	8.58	8.12	6.88	8.27	8.55	8.95	5.83	8.91	8.2
20	A	105	62	21.8106	0.840909	4	3	6	1	3	6	5	1	1	1	1	2	1	2	1	1	3	2	2	8.16198	8.37909	8.86523	6.86755	9.54	10.03	9.47	7.12	7.8	8.68	9.17	6.73	7.24	7.55	7.34	6.41	6.11	6.23	7.88	8.57	7.7	5.24	8.98	9.35
21	A	112	80	25.6143	0.892473	6	3	6	1	2	4	2	1	2	2	2	2	2	4	1	6	2	2	2	8.99233	8.47808	8.61561	7.43893	9.53	10.21	11.21	8.18	8.88	11.11	10.34	7.04	8.11	7.8	8.05	6.85	8.45	6.79	8.96	9.74	8.84	5.86	9.4	9.31
22	A	123	80	20.6131	0.752809	6	2	6	2	1	6	2	1	1	1	2	2	1	1	1	2	1	2	2	9.13525	10.004	8.82277	7.44606	11.19	11.43	11.21	8.48	9.07	10.21	10.63	6.88	7.91	5.32	9.6	8.53	7.84	7.8	9.64	9.44	9.13	7.68	9.67	9.6
23	B	110	66	22.9337	0.788889	4	3	2	2	2	5	5	1	2	2	1	2	3	2	2	1	3	2	2	8.88158	9.60855	8.50737	6.94957	10.06	10.42	11.38	8.84	8.41	8.84	10.71	7.02	6.78	7.18	7.6	6.04	6.98	6.43	8.75	9.61	8.06	4.91	8.38	8.24
24	B	113	85	23.8346	0.870968	4	3	3	2	2	4	3	1	3	1	2	2	2	2	2	2	2	2	2	9.25938	9.78358	8.24765	7.35972	10.64	11	11.9	9.43	8.99	9.42	11.3	7.59	7.28	7.69	8.19	6.53	7.51	6.69	9.27	10.09	8.67	5.49	8.96	8.84
25	B	149	82	27.0153	0.85	3	2	6	2	2	6	2	1	2	1	2	2	2	2	1	1	1	2	2	8.86624	9.83506	8.0148	7.401	10.63	10.95	12.35	8.97	8.88	9.5	10.66	7.24	7.34	6.5	8.3	7.7	8.96	6.3	8.8	9.28	8.48	5.17	9.22	7.14
26	B	130	89	26.5963	0.838384	4	3	6	2	2	5	2	1	2	1	2	2	1	2	1	1	2	2	2	8.39507	9.34051	8.35976	7.48003	10.15	10.69	10.02	8.11	8.24	9.12	9.89	6.4	5.93	4.9	7.39	6.28	7.18	6.18	8.23	8.84	7.99	4.35	7.92	6.26
27	B	112	78	19.2697	0.9	5	4	3	1	2	6	4	1	3	1	2	1	3	1	2	1	1	2	1	8.16226	8.56876	8.55516	7.79738	10.27	9.92	10.17	8.54	7.67	8.64	9.45	7.15	6.38	8.7	7.63	8.76	6.67	6.94	8.56	8.13	8.35	4.27	8.46	8.03
28	B	136	84	32.8133	0.806604	5	5	3	4	3	6	6	2	2	3	1	2	1	3	1	1	2	2	2	7.64487	7.84347	7.79971	7.43066	10.02	9.64	9.7	7.13	8.42	8.46	9.53	6.5	5.84	7.11	7.42	8.12	6.51	7.68	8.36	7.95	7.8	5.03	7.76	6.95
29	B	120	81	20.8941	0.853801	4	3	2	2	2	2	4	1	1	1	2	2	2	3	1	1	1	2	2	8.80309	9.52875	8.07788	6.95385	9.9	10.28	10.44	7.92	8.28	9.2	9.93	6.47	7.41	5.49	8.51	7.27	7.48	6.23	8.5	9.28	8.41	4.88	10.07	10.41
30	B	140	89	23.634	0.855615	4	3	2	2	2	5	4	1	2	1	3	3	1	1	4	1	1	1	2	8.37649	9.5318	7.11864	6.9006	10.17	10.26	10.71	7.96	8.62	9.16	9.65	7.2	4.26	6.41	7.72	7.09	7.12	7.01	8.54	8.4	8.69	4.99	8.5	7.11
31	B	123	71	31.4873	0.81982	4	3	3	2	2	4	3	1	2	1	2	2	1	3	1	1	1	2	2	8.67623	9.57954	7.43584	7.07546	10.28	10.73	10.72	8.74	9.19	9.39	9.78	6.8	6.77	8.44	7.57	6.33	7.25	7.8	8.82	8.63	8.77	5.04	8.86	8.89
32	B	128	78	26.1697	0.965517	6	2	4	2	2	5	4	1	2	2	2	1	3	2	2	2	1	2	1	8.3959	10.2592	8.00809	7.03299	11.1	11.6	10.84	8.4	8.1	9.51	9.71	7.21	7.25	8.01	7.74	5.9	7.32	6.78	8.63	8.69	8.89	5.44	8.92	8.67
33	B	132	68	27.3616	0.956989	4	2	2	2	3	4	2	1	2	1	2	2	1	1	1	1	1	2	2	7.49561	8.71224	6.71292	6.85821	9.3	9.89	11.54	8.41	6.76	7.93	8.53	6.77	6.01	6.33	7.4	6.74	8.34	7.75	7.47	8.3	7.5	4.43	8.13	7.12
34	B	119	78	26.8313	0.831683	4	3	3	2	2	5	3	1	3	1	2	2	1	4	1	3	2	2	2	8.37299	10.1767	7.56815	7.33037	11.12	11.47	10.99	8.45	8.37	9.32	10.7	6.88	6.85	6.55	7.61	6.42	6.76	8.04	8.79	8.94	8.62	5.3	8.48	8.66
35	B	104	71	24.4471	0.804348	4	3	2	4	3	6	5	4	1	1	1	3	2	3	1	3	1	3	2	8.47397	9.17722	7.87495	7.47778	10.25	10.43	11.4	8.56	9.02	9.76	10.03	7.18	7.32	6.03	8.39	7.13	7.3	6.23	8.63	8.78	8.74	5.13	8.96	8.97
36	B	115	71	20.9999	0.870968	4	3	4	2	2	5	3	1	2	1	2	1	2	1	1	1	1	1	1	8.22611	8.99238	7.24181	7.15807	9.57	9.82	10.04	7.65	8.42	9.94	9.34	6.75	6.89	6.38	7.7	7.58	6.62	7.92	8.42	8.84	8.13	4.78	9.55	9.96
37	B	141	98	28.5793	0.86	6	3	3	2	2	6	3	1	2	2	4	2	1	3	2	6	2	2	2	7.84446	7.54104	6.38869	6.94245	7.83	9.27	10.79	7.47	7.15	6.94	7.99	6.06	4.26	4.7	6.89	5.54	7.74	4.94	6.77	7.61	6.37	4.64	6.9	6.5
38	B	117	78	22.6792	0.808989	4	3	4	2	2	5	3	1	2	1	2	2	1	3	1	2	2	2	2	8.89388	9.6477	8.42607	7.83159	10.53	10.68	10.98	8.22	8.83	9.46	10.01	6.96	7.12	6.45	8.13	7.38	7.44	6.25	8.61	8.94	8.95	8.34	9.29	9.41
39	B	136	80	33.9786	0.899083	4	2	5	2	2	5	3	1	2	2	3	2	1	3	1	1	2	1	2	8.30712	9.72035	7.54318	7.01539	10.5	10.96	11.92	8.7	8.89	9.76	10.81	6.91	7.23	6.01	8.26	5.91	7.69	6.83	8.94	9.02	8.85	5.56	9.6	9.96
40	B	136	69	28.8726	0.828571	4	4	3	1	2	4	6	1	1	1	3	2	1	1	1	2	1	2	1	8.49633	9.82599	7.34313	7.6907	10.61	11.05	11.32	8.99	9.28	9.72	11.11	7.01	7.95	7.93	8.64	6.75	8.14	8.41	9.21	9.5	9.3	6.06	9.36	9.48
41	B	122	86	25.8172	0.84	3	5	6	2	2	5	5	2	2	2	2	4	5	3	1	2	2	2	2	8.26059	9.44328	7.89529	7.034	9.97	10.41	10.47	8.04	8.65	10.02	9.96	6.79	7.32	5.53	8.62	9.25	7.15	7.82	8.69	9.33	8.57	5.2	9.35	9.7
42	C	136	88	25.8645	0.91	6	4	1	1	3	6	4	1	1	1	6	3	6	3	4	6	1	3	3	9.7079	10.1655	8.17724	7.37622	11.04	10.66	10.82	8.54	9.94	8.76	10.64	6.82	8.19	8.35	8.23	6.92	7.84	7.82	9.51	9.65	9.3	5.69	9.64	9.52
43	C	108	75	30.588	0.951456	6	4	1	1	3	6	6	1	1	1	1	1	1	1	1	1	1	1	1	9.83688	10.5818	8.44547	7.57316	11.3	11.66	11.36	7.65	9.65	9.58	10.88	7.59	8.62	6.01	9.32	6.19	7.61	7.3	9.75	9.95	9.06	6.08	9.31	9
44	C	141	77	25.0642	0.838384	6	3	1	1	1	6	6	1	2	1	2	1	1	1	4	1	1	1	1	10.118	11.3353	8.69666	8.19097	12.09	12.49	11.12	8.5	9.86	10.14	11.86	7.46	9.3	7.65	9.46	8.3	8.46	9.3	10.21	10.32	9.6	7.15	10.39	9.74
45	C	112	84	23.8889	0.736842	6	4	3	1	2	6	6	1	1	1	1	1	1	2	1	1	1	1	1	9.75138	10.659	8.05349	7.54489	11.35	10.08	10.51	8.04	9.51	9.91	11.17	6.93	8.93	7.73	8.88	7.99	8.15	9.61	9.65	9.65	9.11	5.95	9.41	7.93
46	C	126	89	22.3047	0.804348	6	4	1	1	2	6	3	3	2	1	1	1	1	3	6	6	1	1	1	10.0083	10.7918	9.25647	7.79745	11.35	11.54	10.75	8.99	9.57	10.03	11.09	7.34	9.97	8.48	9.05	9.41	7.93	8.04	9.77	10.21	10.13	6.98	10.39	9.75
47	C	107	75	28.2652	0.882353	6	4	3	1	4	6	6	1	4	6	4	6	4	1	4	1	4	4	4	9.78589	10.7098	7.91216	7.44124	11.52	11.81	10.51	7.73	9.92	9.34	10.53	6.79	8.44	6.14	8.14	7.48	8.37	7.43	9.52	9.09	9.53	6.01	10.09	9.9
48	C	135	94	24.6154	0.912088	4	3	1	1	3	5	5	1	1	1	1	1	1	3	3	1	1	1	1	9.63102	10.3306	8.40817	7.32845	10.99	10.34	10.88	7.93	9.11	9.53	11.13	6.83	8.57	7.28	8.63	7.47	7.71	6.75	9.37	9.4	8.67	5.8	8.98	8.57
49	C	128	74	23.9011	0.94	6	1	1	1	1	6	4	1	3	1	1	1	1	1	1	6	1	2	2	9.39055	10.5766	7.7227	8.57646	11.35	10.96	10.48	7.65	9.44	10.06	10.44	7	5.51	6.78	8.8	7.07	7.8	10.76	9.07	9.74	9.08	5.22	9.46	8.99
50	C	119	77	18.3353	0.85	4	6	1	1	2	6	4	1	1	1	1	2	1	1	1	1	1	1	1	8.88185	9.45088	8.55714	7.08404	9.7	9.39	10.97	8.2	8.64	9.42	9.11	6.46	6.22	5.56	8.08	8.12	8.85	7.53	8.66	9.53	8.18	9.45	8.9	8.55
51	C	117	87	22.9185	0.844444	6	3	1	1	3	6	4	1	2	2	6	1	1	2	6	6	1	6	6	9.52894	9.64404	9.01541	7.90691	10.08	10.31	10.78	7.97	8.81	10.12	10.9	7.4	8.52	5.79	8.99	8.68	7.73	6.56	9.08	9.64	8.8	6.46	9.39	9.15
52	C	125	79	25.0639	0.829787	6	6	1	1	4	6	6	1	1	6	6	6	1	1	6	6	1	1	1	9.30802	10.523	8.79026	7.21635	11.21	10.93	10.29	7.72	9.18	10.16	10.09	7.11	8.94	6.28	8.47	9.05	7.98	6.79	9.11	9.94	8.96	5.94	9.51	9.26
53	C	151	85	22.933	0.915663	6	5	3	2	4	6	5	1	4	4	1	4	2	4	5	6	2	2	2	9.28092	9.95548	8.4671	7.08549	10.69	10.72	10.91	8	9.02	9.86	10.45	6.91	8.89	7.39	8.32	7.81	7.75	7.34	9.12	9.46	8.98	7.14	9.48	9.16
54	C	156	96	28.8222	0.843137	6	2	2	1	6	6	2	1	1	2	2	1	2	2	1	1	1	1	1	9.73671	10.8414	7.92267	7.44339	11.68	11.71	11.35	7.56	9.73	9.81	11.21	7.38	9.08	6.61	8.84	8.2	7.84	7.56	9.74	9.1	9.17	6.52	9.7	8.85
55	C	139	86	21.5981	0.769231	6	3	2	1	3	4	4	1	3	3	3	3	2	2	2	1	2	4	4	9.99134	10.867	8.59876	7.71379	11.78	12.18	10.74	8.34	10.46	9.71	11.63	7.56	8.81	7.77	9.11	8.4	8.18	7.93	10.13	10.07	13.4	6.8	9.82	9.88
56	C	131	87	24.0292	0.815217	5	4	2	1	2	6	6	2	1	1	1	1	1	1	1	1	1	2	2	9.32615	10.372	9.06385	7.32067	10.99	10.32	9.84	8.34	8.86	10.58	10.07	6.13	6.72	8.67	8.37	7.96	7.69	9.09	8.96	9.29	8.96	6.67	15.85	8.48
57	C	162	101	24.4222	0.946237	6	3	2	2	2	4	2	1	1	1	2	4	1	2	2	2	1	2	2	9.7054	10.8195	8.37916	7.76606	11.6	11.91	10.69	8.39	9.74	9.87	10.74	7.12	7.92	8.18	8.36	5.93	8.44	7.87	9.48	10.29	9.39	6.13	9.63	9.08
58	C	138	93	33.6949	0.954545	6	4	2	1	2	6	5	1	2	4	4	3	2	2	5	2	2	2	2	10.0931	10.4593	8.04692	7.38343	11.13	10.13	10.71	9.34	9.6	9.52	10.6	6.99	6.31	9.31	8.78	6.17	8.32	10.32	9.91	10.26	9.2	5.84	9.79	9.29
59	C	112	74	28.1938	0.877551	6	3	2	1	2	6	4	1	1	2	2	2	1	2	1	1	1	2	2	9.72745	11.0399	8.4048	7.45755	11.97	12.39	11.14	8.44	9.93	9.88	10.95	6.95	8.69	7.08	8.58	6.48	8.45	7.46	9.74	9.6	9.46	6.99	9.73	7.83
60	C	125	75	22.4461	0.811111	6	3	2	1	2	6	4	1	3	1	1	4	1	2	1	2	1	2	2	9.88825	10.7823	8.07402	7.84488	11.49	10.1	10.26	7.64	9.55	9.92	10.56	6.66	5.8	8.69	8.76	7.36	8.08	7.26	9.82	9.45	9.29	5.93	9.64	8.99
61	C	150	95	30.1958	0.866667	6	5	2	2	2	5	5	1	1	1	1	1	1	1	2	1	1	2	2	9.62188	10.1951	8.36221	7.52912	10.85	10.86	10.44	7.85	9.48	9.91	10.57	7.47	8.34	6.83	8.36	7.62	7.61	8	9.61	10.15	8.89	5.94	9.47	9.14
62	C	95	64	24.6222	0.844086	5	3	2	1	2	6	6	1	2	2	2	3	1	2	1	1	2	2	2	8.54062	9.1043	8.04602	6.62549	9.62	9.62	10.15	7.97	8.83	9.66	10.19	6.85	7.37	5	7.83	7.3	6.61	6.72	8.54	9.68	8.26	5.92	8.75	7.15
63	C	92	70	29.2245	0.862745	6	5	2	2	3	4	4	1	3	3	4	4	2	4	1	4	4	3	3	9.81169	10.7616	8.63982	7.88449	11.36	11.79	10.87	8.57	9.84	9.62	11.4	5.5	6.29	8.29	8.96	8.87	8.08	7.88	9.64	9.23	9.15	6.82	10	7.39
64	C	119	78	37.1938	0.918919	6	3	2	2	2	6	4	1	2	2	2	3	1	2	2	1	1	2	2	9.34314	10.5437	8.60924	7.57495	11.04	11.46	10.85	7.43	9.65	9.43	10.33	6.96	8.55	6.15	8.5	8.62	7.91	7.05	9.45	9.28	9.25	5.52	9.6	9.06
65	D	130	85	31.9486	0.891089	5	2	2	2	2	3	4	1	1	2	2	1	1	2	2	2	3	3	2	9.67644	11.5788	8.68952	7.36933	12.41	12.58	11.36	7.99	9.8	9.84	11.05	7.13	8.79	6.18	8.83	7.75	8.64	7.6	9.77	10.47	9.34	6.71	9.79	9.4
66	D	152	81	27.4911	0.95	5	1	2	2	2	6	1	3	1	1	1	1	1	1	1	1	1	1	1	9.30548	10.4514	8.17254	7.23049	11.17	11.11	10.85	8.57	8.97	9.29	10.25	6.24	7.38	8.36	8.71	7.91	8.12	9.03	8.78	8.97	9.04	5.88	9.44	8.18
67	D	145	70	25.1454	0.893617	6	2	2	1	1	6	6	1	2	6	1	6	6	2	1	6	1	2	2	9.45758	10.4159	8.86138	7.76801	11.3	11.29	11.67	9.15	9.36	9.1	10.24	6.49	8.04	6.01	8.39	9.16	9.11	9.25	8.96	9.17	9.01	5.87	9.38	8.51
68	D	123	79	24.7165	0.852632	6	3	2	2	2	6	4	1	2	2	2	2	1	1	4	2	1	1	1	9.18794	10.6397	8.44057	7.085	11.48	11.49	10.74	8.18	8.02	9.77	10.29	6.4	6	6.42	8.6	8.52	7.98	7.16	8.87	9.82	8.96	6.36	9.41	9.24
69	D	125	87	21.3057	0.793478	6	3	2	2	2	6	4	1	2	2	5	2	3	4	2	2	1	6	6	9.62804	10.6385	8.50015	7.44835	11.27	11.44	11.37	8.14	9.8	10.51	11.52	6.75	9.17	6.1	9.04	6.5	7.87	9.86	9.73	9.7	9.34	6.22	9.83	9.52
70	D	110	79	23.8288	0.890244	3	3	1	2	3	4	4	1	2	3	4	4	4	2	1	1	3	4	4	9.8632	11.3478	8.97153	7.88383	12.02	12.14	11.88	9.28	9.59	9.58	10.92	6.6	8.64	9.04	9.64	8.67	9.25	9.82	9.43	9.48	9.38	6.67	9.89	9.01
71	D	111	76	26.5973	0.846154	4	3	2	1	2	4	1	1	2	2	2	4	1	3	1	6	1	2	2	9.65014	10.5099	9.2275	7.28591	11.25	11.32	10.17	8.29	9.42	9.96	10.85	6.77	8.27	7.01	9.16	8.72	7.91	7.67	9.33	9.49	8.53	6.37	9.27	8.92
72	D	131	88	23.8134	0.9	4	2	2	2	1	6	2	2	1	2	1	2	1	1	1	1	1	2	2	9.65536	11.0461	8.74593	7.48095	12.05	12.47	11.26	8.65	9.46	9.9	11.28	6.73	8.37	6.31	8.75	9.2	8.59	7.62	9.64	10.38	9.53	6.28	10.19	9.45
73	D	109	89	19.1691	0.813953	4	4	2	2	1	6	2	1	2	1	3	6	6	3	2	6	1	3	3	9.18149	9.94023	9.34718	6.83756	10.84	11.23	11	8.55	8.56	9.34	9.86	6.52	3.51	6.4	7.49	9.55	9.06	9.64	8.88	9.33	8.91	5.12	9.35	9.17
74	D	117	75	21.9777	0.894118	3	2	1	2	2	6	4	1	2	2	4	2	2	2	1	1	2	2	1	9.48494	10.2849	7.80329	8.05227	11.28	12.14	11.25	8.47	9.89	10.12	10.63	6.96	7.8	6.07	8.15	7.69	8.35	7.04	9.48	9.19	8.91	5.78	10.03	7.7
75	D	132	78	26.8738	0.836735	6	2	2	2	2	6	4	3	2	2	2	3	3	3	1	2	1	2	2	9.62861	10.5056	9.80924	7.21394	11.42	11.1	10.69	8.3	9.66	9.09	10.76	6.82	6.14	6.96	8.88	6.98	7.92	9.47	9.2	9.82	9.54	6.34	9.65	9.84
76	D	108	77	25.4524	0.905882	3	3	2	2	4	6	6	1	2	5	2	2	2	3	3	1	6	2	2	9.65181	10.4258	9.004	7.54332	11.02	11.83	10.93	8.07	9.18	9.96	10.82	6.94	8.64	5.91	8.78	9.32	8.68	7.3	9.27	9.91	9.1	6.19	9.71	9
77	D	105	68	17.7026	0.886076	3	3	2	2	2	6	2	2	2	3	2	2	2	4	2	6	1	3	3	8.79711	9.79583	8.77896	7.28609	10.44	10.93	9.69	7.88	8.35	9.28	9.41	6.23	6.84	6.79	8.79	8.6	9.45	9.76	8.37	9.33	8.31	5.41	9.15	8.47
78	D	108	74	16.1922	0.916667	4	3	2	2	2	6	6	1	1	1	2	6	6	1	1	1	2	2	2	8.61912	10.0898	7.61334	6.61277	10.82	9.87	8.95	7.23	8.44	9.43	8.87	7.36	1.52	6.04	8.26	7.58	7.02	10.31	8.57	8.31	7.58	5.24	8.81	9
79	D	155	86	28.9022	0.747664	6	6	6	2	4	6	3	1	4	3	3	6	6	6	1	6	3	2	2	9.80265	11.0613	8.69549	7.24739	11.78	12.34	10.91	8.57	9.98	10.28	11.74	7.74	6.77	6.58	8.62	8.33	8.55	8.55	9.89	9.59	9.83	6.52	9.92	9.84
80	D	136	92	35.6018	0.815789	6	1	3	3	3	6	6	3	2	1	1	2	2	1	1	3	1	2	1	9.14462	9.75285	8.38809	6.98782	10.41	10.86	9.75	7.66	9.04	9.67	10.23	6.77	8.13	6.05	7.89	8.63	8.02	7.66	8.78	9.35	8.48	5.54	9.45	7.15
81	E	137	90	21.3919	0.820225	6	3	3	3	3	4	4	1	4	4	4	4	4	3	3	2	3	2	2	9.17069	11.0237	7.81276	7.78312	11.62	12.01	10.9	7.03	9.02	9.2	10.87	6.36	7.88	6.94	8.67	8.21	7.53	9.09	9.57	9.36	8.39	6.55	9.34	9.23
82	E	144	86	25.9821	0.888889	5	2	2	2	2	6	3	1	2	1	1	4	2	1	1	6	1	3	3	9.03006	9.61927	8.43307	7.54574	10.72	11.1	10.47	8.14	9.24	8.94	10.43	7.32	8.74	7.66	8	8.82	7.75	9.25	9.04	9.41	8.8	7.17	9.43	9.62
83	E	121	69	27.8237	0.864078	6	4	2	2	2	6	6	2	2	1	2	2	2	2	6	1	2	2	2	10.0214	10.5749	8.78836	7.61955	11.25	11.63	11.09	8.3	10.06	9.21	11.41	7.56	8.33	7.18	8.51	7.95	8.37	8.58	10.08	10.26	9.89	6.24	10.14	9.57
84	E	108	76	21.0667	0.818182	6	4	2	2	2	6	2	1	2	2	1	1	3	3	1	1	1	2	2	10.0475	10.4914	9.5496	7.21326	11.16	11.35	9.84	7.64	10.04	9.51	11.16	7.14	6.21	7.55	8.62	9.77	7.83	7.73	10.07	9.75	9.93	8.83	10.18	9.12
85	E	151	83	30.3398	0.961165	6	4	2	1	3	6	6	1	2	1	1	1	1	1	1	2	1	1	1	9.4291	10.7055	7.9286	7.91805	11.4	11.8	11.53	8.86	9.12	10.04	10.56	7.4	7.92	7.65	8.25	7.19	8.45	6.86	9.01	8.82	9.46	6.51	9.71	9.18
86	E	113	71	26.7578	0.847619	6	4	2	1	3	6	6	6	2	3	2	2	1	3	1	1	1	1	1	8.25611	8.32678	8.0147	7.80625	8.89	9.55	9.19	7.53	8.42	8.76	8.09	7.12	5.65	5.17	7.24	8.28	7.61	5.7	7.65	8.17	8.2	4.74	8.36	7.02
87	E	175	105	29.3224	0.90566	6	4	2	2	2	6	6	1	1	2	2	2	2	2	6	6	2	2	2	9.64991	9.66373	8.06138	7.00623	10.59	10.9	11.07	8.13	9.76	9.72	9.86	6.99	7.54	6.25	7.81	6.64	7.32	6.86	9.36	9.59	9.03	4.47	9.33	8.53
88	E	135	83	36.6387	0.905172	6	4	2	2	4	6	4	1	1	6	1	2	1	2	1	1	2	1	1	8.42119	10.2954	8.50173	7.14432	11.17	11.54	9.11	7.29	8.84	7.88	10.06	7.36	7.41	5.42	7.89	8.83	6.84	6.3	8.55	8.42	8.21	6.02	8.38	7.53
89	E	162	86	26.7094	0.72381	6	2	1	2	2	6	3	1	2	6	4	1	1	1	4	2	1	1	1	8.81087	10.0342	9.63287	6.86083	10.81	11.12	10.29	8.18	8.87	7.43	9.81	6.84	8.72	6.16	8.24	9.65	8.94	5.97	8.78	9.34	8.79	4.97	9.16	8.73
90	E	106	64	23.1866	0.897959	6	3	2	2	2	6	3	1	3	2	2	2	2	2	4	1	1	2	2	9.36625	10.1843	8.18625	7.44681	11	11.4	9.86	7.7	9.16	9.38	10.73	7.43	8.65	7.23	8.42	7.53	7.19	8.52	9.01	9.37	9.01	6.37	9.08	8.61
91	E	142	97	27.9339	0.875622	6	4	2	2	2	6	3	1	2	2	3	2	2	2	2	3	2	2	2	9.5443	10.8598	7.88433	7.57835	11.85	12.22	10.75	8.55	9.56	9.61	10.85	7.36	6.38	8.32	8.52	7.18	7.87	7.81	9.49	9.68	9.23	6.52	9.83	9.69
92	E	126	75	30.2329	0.801887	6	4	2	2	2	6	6	2	1	3	1	3	1	2	1	1	2	2	1	9.34193	9.47849	8.84866	6.79751	10.5	9.87	9.28	7.28	9.81	9.75	9.93	6.76	7.96	5.28	7.22	9.18	7.07	6.84	8.96	8.95	9.11	4.27	9.32	9.14
93	E	121	65	22.252	0.88764	6	2	3	1	2	6	3	1	1	1	2	2	1	2	4	1	1	1	1	9.95049	10.6626	8.298	7.38287	11.51	10.8	9.35	8.24	10.41	9.75	10.82	7.17	8.73	7.84	8.5	7.51	7.82	8.21	10.02	9.9	9.15	6.09	9.29	9.3
94	E	94	54	27.2629	0.897959	6	3	2	2	2	6	1	2	2	3	1	1	1	2	1	1	2	2	2	8.88284	8.99812	8.31952	7.20392	9.95	9.49	9.94	7.57	9.02	9.29	9.69	6.53	3.88	7.51	7.39	8.69	6.86	9.48	8.7	8.7	8.19	5.69	10.49	10.8
95	E	108	63	29.2182	0.883495	6	3	2	2	2	6	2	2	2	6	2	1	2	2	6	2	1	2	2	9.40731	10.2056	9.83778	7.33235	11.11	11.49	10.48	7.92	9.16	9.54	10.29	6.27	7.97	6.14	8.25	9.86	6.82	10.18	9	9.57	8.72	5.31	9.29	9.03
96	E	128	72	26.7703	0.89	6	4	2	1	2	6	2	1	1	1	2	2	1	2	1	1	1	2	2	9.48414	9.91011	8.67304	7.36424	10.75	10.98	10.59	8.33	9.92	9.7	10.76	7.49	7.87	6.3	8.17	8.59	8.62	7.62	9.13	9.45	9.05	5.31	9.23	9.05
97	E	118	75	30.3237	0.926829	6	3	3	2	3	6	6	1	2	6	3	2	2	2	2	6	2	2	2	9.77588	10.8133	8.42885	7.30317	11.63	11.99	11.36	8.5	9.52	9.93	11.76	7.1	8.7	8.44	8.95	6.47	7.86	7.45	9.97	9.97	9.02	7.67	9.73	9.84
98	E	115	74	27.3394	0.828571	6	3	2	1	1	4	4	1	2	2	1	1	1	1	1	1	2	1	1	8.52469	8.90526	8.03439	6.27116	9.98	9.77	10.3	8.15	8.78	9.51	9.8	7.3	4.31	7.55	7.31	8.44	6.74	9.35	8.02	8.66	8.11	4.07	8.59	8.94
99	E	127	72	29.2557	0.961165	5	4	4	2	2	6	6	2	1	6	2	6	4	2	6	1	6	2	2	9.46585	9.93229	8.8497	6.64785	10.93	10.63	10.37	8.08	9.72	9.61	9.89	7.2	4.52	7.5	8.38	8.98	7.95	9.22	9.19	8.94	8.98	5.15	9.28	9.4
100	E	127	86	18.7109	0.802326	5	4	4	4	5	6	3	1	1	3	4	4	5	4	5	5	5	4	4	8.35177	10.1689	7.62601	7.1249	11.34	9.43	9.37	6.82	7.63	9.09	8.83	6.65	8.07	6.48	7.45	7.1	7.45	9.66	8.1	8.6	8.44	8.71	8.32	8.28
101	E	119	74	38.4972	0.810811	6	4	3	2	3	6	6	1	1	5	2	2	2	2	1	1	2	2	2	9.71775	10.5098	8.06215	7.35954	11.55	11.84	10.18	7.81	9.46	9.81	11.2	6.85	7.8	6.11	8.07	7.23	7.59	10.14	9.64	9.62	9.09	8.96	9.16	9.21
102	E	155	80	23.3393	0.862069	6	2	2	2	2	6	4	1	2	1	1	2	2	2	1	1	1	1	1	9.0372	9.6399	8.15958	6.71683	10.71	10.76	10.13	8.08	8.9	9.42	9.63	6.79	8.67	8.02	7.82	6.25	6.81	7.28	9	8.82	8.81	8.23	9	9.3

## Sheet: S3J All_MFA
S3J data. Associations between gut microbiota, dietary habits, and participant characteristics across all groups
Eigenvalues	eigenvalue	variance.percent	cumulative.variance.percent
Dim.1	4.29641	18.7927	18.7928
Dim.2	1.92162	8.40529	27.198
Dim.3	1.57509	6.88952	34.0876
Dim.4	1.33043	5.81938	39.9069
Dim.5	1.21166	5.29986	45.2068
Dim.6	1.14294	4.99928	50.2061
Contribution	Dim.1	Dim.2	Dim.3	Dim.4	Dim.5
Ethnicity	1.83538	25.9095	19.2124	39.5939	1.13336
Geography	12.0907	10.6741	1.8033	0.0900534	0.12722
Non-Processed_food	6.54278	13.3217	6.5802	6.44977	17.6275
Processed_food	2.29325	16.4623	35.6572	16.5543	5.58481
Gender	2.03282	2.95423	19.7618	24.2949	2.0101
Characteristic	1.69571	5.87666	10.2538	4.23407	58.2791
Phylum	20.1716	0.608076	1.55693	0.499731	4.43422
Class	4.80459	10.951	0.643081	3.36506	0.0474502
Genus	18.2523	8.64739	3.47919	3.18107	4.44366
Speices	19.4774	2.82666	0.921975	1.2578	1.49181
Archaeans	10.8035	1.76834	0.130065	0.479258	4.82073
Corrrelation	Dim.1	Dim.2	Dim.3	Dim.4	Dim.5
Ethnicity	0.280812	0.705608	0.550102	0.725789	0.117185
Geography	0.72074	0.452898	0.168533	0.0346136	0.0392616
Non-Processed_food	0.559694	0.522323	0.432182	0.451139	0.556215
Processed_food	0.354692	0.627466	0.80463	0.595807	0.355127
Gender	0.295531	0.238263	0.557911	0.568531	0.156063
Characteristic	0.329052	0.404159	0.468886	0.35195	0.851571
Phylum	0.93396	0.110771	0.175688	0.156077	0.421766
Class	0.45434	0.458735	0.100643	0.211589	0.0239778
Genus	0.894882	0.467248	0.325802	0.387711	0.475103
Speices	0.915875	0.247445	0.153725	0.237299	0.245552
Archaeans	0.684309	0.187101	0.0463449	0.0957293	0.243112
List of variables characterizing the dimensions of the analysis.
$Dim.1				$Dim.2				$Dim.3				$Dim.4				$Dim.5
$quanti				$quanti				$quanti				$quanti				$quanti
	correlation	p.value			correlation	p.value			correlation	p.value			correlation	p.value			correlation	p.value
Firmicutes	0.916236	1.63434e-41		Streptococcus	0.50824	4.94869e-08		Yogurt	0.406607	2.22882e-05		Bread	0.477415	3.90424e-07		SBP	0.718415	1.89436e-17
C.coccoides	0.881052	2.77005e-34		Gammaproteobacteria	0.458735	1.24128e-06		Bread	0.387866	5.62913e-05		Sticky_Rice	0.399217	3.23328e-05		DBP	0.662407	3.39629e-14
Bacteroidetes	0.858951	7.89302e-31		Grain	0.440055	3.69259e-06		Prevotella	0.286369	0.00352389		Enterococcus	0.29206	0.00289633		BMI	0.494814	1.24755e-07
Bacteroides	0.831603	2.73748e-27		Enterococcus	0.432312	5.69556e-06		Snack	0.264194	0.00729215		Osilobacterium	-0.19505	0.0494672		Grain	0.245386	0.0129237
Roseburia	0.828646	6.04924e-27		Sausage	0.368459	0.000138765		Instant_Noodle	0.251015	0.0109352		Gammaproteobacteria	-0.211589	0.0327743		Noodle	0.242924	0.0138881
C.minuta	0.802181	3.95842e-24		Ruminococcus	0.362847	0.00017826		Bacteroides	0.236176	0.0168589		Fresh_Meat	-0.265514	0.00699468		Osilobacterium	0.224841	0.0230883
Coprococcus	0.777476	7.3529e-22		Meatball	0.351273	0.000294564		BMI	0.2288	0.0207193		Milk	-0.421099	1.04707e-05		Staphylococcus	0.200668	0.0431462
F.prausnitzii	0.773072	1.74003e-21		Coprococcus	0.304374	0.00186906		Roseburia	0.227479	0.0214858		$quali				B.fragilis	-0.198915	0.0450426
Actinomyces	0.746929	1.99606e-19		Fermented_Food	0.292956	0.00280719		Milk	0.226777	0.0219026			R2	p.value		Age	-0.214177	0.0306514
Prevotella	0.713975	3.66116e-17		Actinomyces	0.289736	0.00313934		Bacteroidetes	0.21217	0.032287		Ethnicity	0.52677	8.24292e-17		Methanogens	-0.236228	0.0168341
Methanogens	0.656776	6.60784e-14		Lactobacillus	0.282832	0.00397278		Sticky_Rice	0.209619	0.0344723		Gender	0.323227	4.56812e-10		Bifidobacterium	-0.280992	0.00422592
Ruminococcus	0.583388	1.23871e-10		DBP	0.246054	0.0126725		Noodle	0.201782	0.0419765		$category				Actinobacteria	-0.309653	0.00154011
Actinobacteria	0.55896	1.02378e-09		F.prausnitzii	0.245712	0.0128006		Age	-0.213701	0.0310329			Estimate	p.value		Meatball	-0.344004	0.000399908
Lactobacillus	0.524191	1.56451e-08		Instant_Noodle	0.243125	0.013807		Vegetable	-0.248811	0.0116794		Ethnicity=Lahu	1.0623	6.06133e-16		Herb	-0.449808	2.10681e-06
M.smithii	0.521997	1.83947e-08		C.minuta	0.235854	0.0170134		SBP	-0.251095	0.0109089		Gender=Male	0.672026	4.56812e-10
Osilobacterium	0.519144	2.2667e-08		Prevotella	0.211426	0.0329115		Fresh_Meat	-0.283363	0.00390226		Gender=Female	-0.672026	4.56812e-10
A.muciniphila	0.491133	1.5965e-07		BMI	-0.195213	0.0492741		DBP	-0.320497	0.00102329		Ethnicity=Akha	-0.848749	2.05958e-11
Gammaproteobacteria	0.45434	1.61362e-06		Fruit	-0.232285	0.0188099		Coffee	-0.419174	1.15994e-05
Fusobacterium	0.426941	7.6449e-06		Yogurt	-0.24924	0.0115313		Energy_Drink	-0.556114	1.295e-09
B.fragilis	0.322945	0.000931085		WHR	-0.266282	0.00682646		$quali
Fresh_Meat	0.309865	0.00152806		Energy_Drink	-0.343538	0.000407736			R2	p.value
Energy_Drink	0.308509	0.00160659		Milk	-0.438116	4.1201e-06		Gender	0.311265	1.11668e-09
Bifidobacterium	0.300619	0.00214039		$quali				Ethnicity	0.302613	1.78635e-08
Streptococcus	0.287723	0.00336439			R2	p.value		$category
Enterococcus	0.283577	0.00387424		Ethnicity	0.497882	1.54838e-15			Estimate	p.value
Fruit	0.246077	0.0126636		Geography	0.205117	1.75726e-06		Gender=Female	0.717552	1.11668e-09
Sticky_Rice	-0.248255	0.011874		Gender	0.0567692	0.0158862		Ethnicity=Lahu	0.655417	4.43318e-06
Age	-0.298664	0.00229531		$category				Ethnicity=Akha	-0.872212	6.89791e-09
Grain	-0.473124	5.1234e-07			Estimate	p.value		Gender=Male	-0.717552	1.11668e-09
$quali				Geography=ChiangMai	0.644844	1.75726e-06
	R2	p.value		Ethnicity=Akha	0.732073	0.00161897
Geography	0.519466	1.33482e-17		Ethnicity=Lahu	0.8371	0.00237237
Group	0.558132	1.7577e-16		Gender=Female	0.338475	0.0158862
Gender	0.0873383	0.00256481		Gender=Male	-0.338475	0.0158862
Ethnicity	0.0788555	0.0171484		Geography=ChiangRai	-0.644844	1.75726e-06
$category				Ethnicity=Lisu	-1.56917	1.3678e-16
	Estimate	p.value
Geography=ChiangRai	1.53445	1.33482e-17
Gender=Male	0.627756	0.00256481
Ethnicity=Lisu	0.740787	0.0335646
Ethnicity=Lahu	-0.811553	0.0107212
Gender=Female	-0.627756	0.00256481
Geography=ChiangMai	-1.53445	1.33482e-17
