# Supplementary material for: Effects of ethnicity and geography on the fecal microbiota and dietary habits of Tibeto-Burman hill tribes in Northern Thailand
Source: PLoS One. 2025 Oct 6;20(10):e0332108. doi: 10.1371/journal.pone.0332108 (PMC12500092; doi:10.1371/journal.pone.0332108)
Supplement: S3 Text — S1 File. Raw data for downstream analyses. S2 File. Raw data and MFA results on associations between gut microbiota and dietary habits across ethnicities and geographic locations. S3 File. Raw data and MFA results on associations between gut microbiota, dietary habits, and participant characteristics across ethnicities and geographic locations. S4 File. Raw data and PERMANOVA of gut microbiota and dietary habits across ethnicities and geographic locations. (ZIP) [file pone.0332108.s003.zip › S4_File.xlsx]

## Sheet: S4A CM_raw data
S4A data. Raw Data Used to Perform PERMANOVA of Gut Microbiota and Dietary Habits in Chiang Mai Province
Demographic data			Dietary Habit																			Microbial abundance (log10 copy number per gram of wet weight feces)
			Non-processed Food									Processed Food										Phylum			Class	Genus													Species					Archaea
ID	Group	BMI	Fresh_Meat	Egg	Grain	Sticky_Rice	Noodle	Vegetable	Fruit	Herb	Fermented_Food	Milk	Carbonated_Drink	Snack	Bread	Instant_Noodle	Energy_Drink	Coffee	Yogurt	Meatball	Sausage	Firmicutes	Bacteroidetes	Actinobacteria	Gammaproteobacteria	Bacteroides	Prevotella	Streptococcus	Enterococcus	Roseburia	Ruminococcus	Coprococcus	Staphylococcus	Osilobacterium	Fusobacterium	Actinomyces	Bifidobacterium	Lactobacillus	B.fragilis	Cl.coccoides	C.minuta	F.prausnitzii	A.muciniphila	Methanogens	M.smithii
1	A	18.8816	6	3	2	2	2	6	3	2	1	4	2	1	1	2	2	1	2	6	1	9.03896	9.48686	8.96445	7.20166	10.24	10.13	11.64	8.6	8.2	9.12	9.39	6.43	5.55	5.58	8.42	9.09	9.35	9.96	8.37	8.45	8.82	4.26	8.86	8.52
2	A	27.2285	6	1	2	2	2	6	2	1	1	2	2	1	1	1	1	1	1	2	2	9.41926	9.95553	8.73482	7.93832	11.02	11.12	11.4	8.55	8.86	9.82	11.07	7.72	7.48	7.05	8.91	8.46	8.29	10.31	9.25	9.33	9.38	5.42	9.39	8.27
3	A	23.4484	6	6	3	2	2	6	2	2	1	2	1	1	1	1	1	1	3	2	1	7.80453	8.39696	7.75909	7.65395	10.28	10.36	9.83	7.88	8.17	8.81	9.53	6.98	6.88	6.35	8.08	6.42	7.03	8.49	8.34	8.43	8.19	4.64	8.6	8.09
4	A	28.26	6	6	6	2	2	6	4	1	1	1	2	1	1	1	1	1	1	2	2	7.56335	7.55955	6.8679	7.15801	8.51	8.83	9.31	7.41	6.82	7.33	7.78	7.25	5.07	5.49	6.85	6.5	5.96	6.36	7.81	7.41	5.21	3.46	7.02	6.99
5	A	20.0611	6	2	2	2	2	6	1	1	1	3	2	2	2	2	2	6	1	2	1	8.37995	10.0195	8.43436	8.12249	10.76	10.5	10.82	7.85	8.1	9.38	10.74	6.88	6.7	7.12	8.34	8.41	7.98	7.33	9.16	9.06	8.9	8.37	9.36	9.6
6	A	19.9584	6	6	1	2	2	6	2	1	1	1	1	1	1	1	1	1	1	2	1	7.05041	8.07044	6.83569	5.75405	8.9	8.94	9.5	7.98	7.15	8.29	8.88	7.33	4.02	5.6	7.25	6.06	6.3	6.34	7.77	8.52	7.26	3.64	9.58	10.12
7	A	18.9764	6	3	3	1	1	6	4	1	1	3	3	3	1	3	1	3	1	3	3	8.27025	9.33385	8.51179	7.03951	10.36	9.76	10.5	7.84	7.3	8.66	9.22	6.7	6.26	5.56	8.1	8.76	6.34	10.05	8.32	9.2	7.71	4.27	9.14	9.57
8	A	21.0236	4	5	2	2	2	6	4	1	2	2	3	2	2	1	4	2	2	1	1	9.26393	9.91807	8.20897	7.08826	10.7	10.95	10.69	8.28	8.69	9.49	9.94	7.39	6.45	6.42	8.49	6.39	7.56	9.38	9.14	9.22	8.95	5.48	9.24	8.68
9	A	23.589	6	6	3	3	1	6	4	6	6	3	1	1	1	1	1	1	1	3	3	9.03275	9.29599	8.54164	7.28009	10.86	11.1	10.3	8.02	8.59	9.53	10.92	7.06	7.1	6.81	8.85	6.96	7.61	6.45	9.26	9.51	9.14	5.35	9.84	10.01
10	A	27.1084	6	3	2	2	2	5	4	1	1	3	2	5	2	1	2	6	2	2	2	8.87846	9.12007	8.32154	7.98328	9.82	9.9	11.71	8.73	8.83	10.04	9.2	7.16	7.9	7.73	7.85	7.07	7.7	7.34	8.36	9.19	8.7	7.48	9	8.09
11	A	31.4535	4	3	6	2	2	6	4	1	3	1	2	1	1	2	2	1	1	2	2	9.39745	10.4076	9.24168	8.06122	11.38	11.57	11.76	8.96	9.27	9.87	9.51	7.56	7.8	7.54	7.83	9.55	9.71	7.63	8.54	9.86	8.91	6.58	9.82	9.68
12	A	24.2664	1	2	2	2	2	5	3	2	1	2	3	3	2	1	2	2	1	2	1	8.89429	9.41582	7.88145	7.41168	9.75	10.18	10.67	8.13	8.1	8.61	9.41	6.83	8.32	8.41	7.45	5.6	6.35	8.28	8.4	7.85	8.98	4.83	8.78	7.78
13	A	25.2222	6	2	4	1	1	6	5	3	3	3	3	1	1	4	3	3	1	3	1	8.75962	9.95408	9.3815	7.27988	10.88	10.38	11.15	8.65	9.31	10	10.59	6.77	5.42	6.55	8.2	10.17	9.06	8.15	9.71	10.34	9.46	7.51	10.13	10.41
14	A	20.5847	6	3	6	3	3	6	4	3	1	4	3	3	3	3	3	1	1	3	3	9.36163	10.0039	8.42495	7.53054	10.77	11.05	10.88	8.03	9.01	9.89	10.6	6.68	5.83	7.37	8.31	8.45	7.47	7.66	9.11	9.3	9.22	5.26	9.3	8.51
15	A	25.9637	6	4	6	2	2	6	6	1	1	1	2	6	2	1	6	1	1	5	5	8.94212	10.0078	8.38292	7.59508	10.84	11.03	10.49	8.29	8.9	9.17	10.74	7.41	7.12	5.19	7.56	6.2	6.67	7.77	8.75	9.05	8.5	6.66	8.88	8.43
16	A	27.9041	4	5	6	2	2	6	4	2	2	2	2	1	2	3	2	2	2	2	2	8.20328	9.09081	7.82024	6.87196	9.75	10.26	10.13	8.06	8.35	8.92	9.23	6.36	6.18	6.05	6.99	7.01	6.57	6.2	7.85	8.19	8.1	4.2	8.61	8.71
17	A	26.48	6	3	3	1	1	6	1	1	3	1	1	3	1	3	1	1	1	3	3	8.55347	9.14094	8.34139	6.93796	9.76	9.96	10.68	7.92	8.67	9.39	9.7	8.94	6.89	5.65	7.42	8.06	8.04	8.95	8.07	9.1	7.87	4.43	8.36	7.39
18	A	20.3829	6	1	4	1	2	6	3	1	1	4	1	3	1	1	1	6	3	1	1	7.56644	9.28267	8.02787	6.85032	9.89	9.09	10.47	7.76	7.32	9.14	8.64	6.5	7.6	5.8	7.87	8.08	6.21	9.96	7.79	8.35	7.51	8.41	7.9	6.58
19	A	23.2211	6	6	3	1	3	6	3	1	2	3	1	4	1	3	1	1	2	3	3	8.88184	9.50452	8.77576	7.45213	10.29	10.56	10.42	8.32	8.78	9.49	9.68	8.13	6.61	7.67	7.85	8.58	8.12	6.88	8.27	8.55	8.95	5.83	8.91	8.2
20	A	21.8106	4	3	6	1	3	6	5	1	1	1	1	2	1	2	1	1	3	2	2	8.16198	8.37909	8.86523	6.86755	9.54	10.03	9.47	7.12	7.8	8.68	9.17	6.73	7.24	7.55	7.34	6.41	6.11	6.23	7.88	8.57	7.7	5.24	8.98	9.35
21	A	25.6143	6	3	6	1	2	4	2	1	2	2	2	2	2	4	1	6	2	2	2	8.99233	8.47808	8.61561	7.43893	9.53	10.21	11.21	8.18	8.88	11.11	10.34	7.04	8.11	7.8	8.05	6.85	8.45	6.79	8.96	9.74	8.84	5.86	9.4	9.31
22	A	20.6131	6	2	6	2	1	6	2	1	1	1	2	2	1	1	1	2	1	2	2	9.13525	10.004	8.82277	7.44606	11.19	11.43	11.21	8.48	9.07	10.21	10.63	6.88	7.91	5.32	9.6	8.53	7.84	7.8	9.64	9.44	9.13	7.68	9.67	9.6
23	B	22.9337	4	3	2	2	2	5	5	1	2	2	1	2	3	2	2	1	3	2	2	8.88158	9.60855	8.50737	6.94957	10.06	10.42	11.38	8.84	8.41	8.84	10.71	7.02	6.78	7.18	7.6	6.04	6.98	6.43	8.75	9.61	8.06	4.91	8.38	8.24
24	B	23.8346	4	3	3	2	2	4	3	1	3	1	2	2	2	2	2	2	2	2	2	9.25938	9.78358	8.24765	7.35972	10.64	11	11.9	9.43	8.99	9.42	11.3	7.59	7.28	7.69	8.19	6.53	7.51	6.69	9.27	10.09	8.67	5.49	8.96	8.84
25	B	27.0153	3	2	6	2	2	6	2	1	2	1	2	2	2	2	1	1	1	2	2	8.86624	9.83506	8.0148	7.401	10.63	10.95	12.35	8.97	8.88	9.5	10.66	7.24	7.34	6.5	8.3	7.7	8.96	6.3	8.8	9.28	8.48	5.17	9.22	7.14
26	B	26.5963	4	3	6	2	2	5	2	1	2	1	2	2	1	2	1	1	2	2	2	8.39507	9.34051	8.35976	7.48003	10.15	10.69	10.02	8.11	8.24	9.12	9.89	6.4	5.93	4.9	7.39	6.28	7.18	6.18	8.23	8.84	7.99	4.35	7.92	6.26
27	B	19.2697	5	4	3	1	2	6	4	1	3	1	2	1	3	1	2	1	1	2	1	8.16226	8.56876	8.55516	7.79738	10.27	9.92	10.17	8.54	7.67	8.64	9.45	7.15	6.38	8.7	7.63	8.76	6.67	6.94	8.56	8.13	8.35	4.27	8.46	8.03
28	B	32.8133	5	5	3	4	3	6	6	2	2	3	1	2	1	3	1	1	2	2	2	7.64487	7.84347	7.79971	7.43066	10.02	9.64	9.7	7.13	8.42	8.46	9.53	6.5	5.84	7.11	7.42	8.12	6.51	7.68	8.36	7.95	7.8	5.03	7.76	6.95
29	B	20.8941	4	3	2	2	2	2	4	1	1	1	2	2	2	3	1	1	1	2	2	8.80309	9.52875	8.07788	6.95385	9.9	10.28	10.44	7.92	8.28	9.2	9.93	6.47	7.41	5.49	8.51	7.27	7.48	6.23	8.5	9.28	8.41	4.88	10.07	10.41
30	B	23.634	4	3	2	2	2	5	4	1	2	1	3	3	1	1	4	1	1	1	2	8.37649	9.5318	7.11864	6.9006	10.17	10.26	10.71	7.96	8.62	9.16	9.65	7.2	4.26	6.41	7.72	7.09	7.12	7.01	8.54	8.4	8.69	4.99	8.5	7.11
31	B	31.4873	4	3	3	2	2	4	3	1	2	1	2	2	1	3	1	1	1	2	2	8.67623	9.57954	7.43584	7.07546	10.28	10.73	10.72	8.74	9.19	9.39	9.78	6.8	6.77	8.44	7.57	6.33	7.25	7.8	8.82	8.63	8.77	5.04	8.86	8.89
32	B	26.1697	6	2	4	2	2	5	4	1	2	2	2	1	3	2	2	2	1	2	1	8.3959	10.2592	8.00809	7.03299	11.1	11.6	10.84	8.4	8.1	9.51	9.71	7.21	7.25	8.01	7.74	5.9	7.32	6.78	8.63	8.69	8.89	5.44	8.92	8.67
33	B	27.3616	4	2	2	2	3	4	2	1	2	1	2	2	1	1	1	1	1	2	2	7.49561	8.71224	6.71292	6.85821	9.3	9.89	11.54	8.41	6.76	7.93	8.53	6.77	6.01	6.33	7.4	6.74	8.34	7.75	7.47	8.3	7.5	4.43	8.13	7.12
34	B	26.8313	4	3	3	2	2	5	3	1	3	1	2	2	1	4	1	3	2	2	2	8.37299	10.1767	7.56815	7.33037	11.12	11.47	10.99	8.45	8.37	9.32	10.7	6.88	6.85	6.55	7.61	6.42	6.76	8.04	8.79	8.94	8.62	5.3	8.48	8.66
35	B	24.4471	4	3	2	4	3	6	5	4	1	1	1	3	2	3	1	3	1	3	2	8.47397	9.17722	7.87495	7.47778	10.25	10.43	11.4	8.56	9.02	9.76	10.03	7.18	7.32	6.03	8.39	7.13	7.3	6.23	8.63	8.78	8.74	5.13	8.96	8.97
36	B	20.9999	4	3	4	2	2	5	3	1	2	1	2	1	2	1	1	1	1	1	1	8.22611	8.99238	7.24181	7.15807	9.57	9.82	10.04	7.65	8.42	9.94	9.34	6.75	6.89	6.38	7.7	7.58	6.62	7.92	8.42	8.84	8.13	4.78	9.55	9.96
37	B	28.5793	6	3	3	2	2	6	3	1	2	2	4	2	1	3	2	6	2	2	2	7.84446	7.54104	6.38869	6.94245	7.83	9.27	10.79	7.47	7.15	6.94	7.99	6.06	4.26	4.7	6.89	5.54	7.74	4.94	6.77	7.61	6.37	4.64	6.9	6.5
38	B	22.6792	4	3	4	2	2	5	3	1	2	1	2	2	1	3	1	2	2	2	2	8.89388	9.6477	8.42607	7.83159	10.53	10.68	10.98	8.22	8.83	9.46	10.01	6.96	7.12	6.45	8.13	7.38	7.44	6.25	8.61	8.94	8.95	8.34	9.29	9.41
39	B	33.9786	4	2	5	2	2	5	3	1	2	2	3	2	1	3	1	1	2	1	2	8.30712	9.72035	7.54318	7.01539	10.5	10.96	11.92	8.7	8.89	9.76	10.81	6.91	7.23	6.01	8.26	5.91	7.69	6.83	8.94	9.02	8.85	5.56	9.6	9.96
40	B	28.8726	4	4	3	1	2	4	6	1	1	1	3	2	1	1	1	2	1	2	1	8.49633	9.82599	7.34313	7.6907	10.61	11.05	11.32	8.99	9.28	9.72	11.11	7.01	7.95	7.93	8.64	6.75	8.14	8.41	9.21	9.5	9.3	6.06	9.36	9.48
41	B	25.8172	3	5	6	2	2	5	5	2	2	2	2	4	5	3	1	2	2	2	2	8.26059	9.44328	7.89529	7.034	9.97	10.41	10.47	8.04	8.65	10.02	9.96	6.79	7.32	5.53	8.62	9.25	7.15	7.82	8.69	9.33	8.57	5.2	9.35	9.7

## Sheet: S4B CM_PERMANOVA
S4B data. PERMANOVA of Gut Microbiota and Dietary Habits in Chiang Mai Province
PERMANOVA: Gut microbiota
Gut microbiota (by = "term")	Df	Sum of Sqs	R2	F	Pr(>F)	Signif. codes
microbiota_dist ~ Ethnicity	1	24.86	0.03808	1.5439	0.149
microbiota_dist ~ Gender	1	25.55	0.03913	1.588	0.132
microbiota_dist ~ BMI	1	17.04	0.0261	1.0453	0.335
microbiota_dist ~ Ethnicity + Gender	2	55.69	0.0853	1.7718	0.081
microbiota_dist ~ Ethnicity + Gender + BMI	3	64.74	0.09916	1.3576	0.177
Gut microbiota (by = "margin")
microbiota_dist ~ Ethnicity + Gender + BMI	Df	Sum of Sqs	R2	F	Pr(>F)	Signif. codes
Ethnicity	1	23.45	0.03592	1.4751	0.197
Gender	1	29	0.04442	1.8245	0.092
BMI	1	9.05	0.01386	0.5693	0.77
PERMANOVA: Dietary behaviors
Dietary habits (by = "term")	Df	Sum of Sqs	R2	F	Pr(>F)	Signif. codes
Diet_dist ~ Ethnicity	1	49.92	0.06569	2.742	0.001	***
Diet_dist ~ BMI	1	19.96	0.02626	1.0518	0.379
Diet_dist ~ Gender	1	18.29	0.02406	0.9615	0.514
Diet_dist ~ Ethnicity + BMI	2	63.59	0.08367	1.7348	0.006	**
Diet_dist ~ Ethnicity + BMI + Gender	3	79.77	0.10496	1.4462	0.018	*
Dietary habits (by = "margin")
Diet_dist ~ Ethnicity + BMI + Gender	Df	Sum of Sqs	R2	F	Pr(>F)	Signif. codes
Ethnicity	1	40.29	0.05301	2.1915	0.005	**
BMI	1	14.71	0.01936	0.8004	0.691
Gender	1	16.18	0.02129	0.88	0.643
PERMANOVA: Interaction effect
Interaction Effect	Df	Sum of Sqs	R2	F	Pr(>F)	Signif. codes
Diet_dist ~ Ethnicity * BMI	3	81.83	0.10767	1.4881	0.02	*
Diet_dist ~ Ethnicity * Gender	3	83.85	0.11033	1.5295	0.006	**
Beta dispersion: Gut microbiota
Gut microbiota	Df	F	N.Perm	Pr(>F)	Signif. codes
Gut microbiota+Ethnicity	1	2.1376	999	0.163
Gut microbiota+Gender	1	0.3902	999	0.514
Beta dispersion: Dietay behaviors
Dietary habits	Df	F	N.Perm	Pr(>F)	Signif. codes
Dietary habits+Ethnicity	1	9.2954	999	0.005	**
Dietary habits+Gender	1	0.9358	999	0.361
Signif. codes: 0 ‘***’ 0.001 ‘**’ 0.01 ‘*’ 0.05 ‘.’ 0.1 ‘ ’ 1
Collinearity Test (VIF)
lm(Age ~ Ethnicity + Gender + BMI)	VIF	Interpretation
Ethnicity	1.14735	Low collinearity
Gender	1.05087	Low collinearity
BMI	1.11717	Low collinearity
Note:
R2 represents the proportion of variance in the distance matrix explained by a factor.
F-values:
F-values ≥10 indicates very strong group separation (very large effect)
F-values 5 ≤ F < 10 indicate strong group separation (large effect)
F-values 2 ≤ F < 5 inficate moderate group separation (moderate effect)
F-values 1 ≤ F < 2 indicate weak group difference (small effect)
F-values < 1 indicate no difference between groups (no effect)
by = "term": variables are sequentially tested in the order they appear in the model.
by = "margin": Each variable's effect is tested indepecndently after controlling for other factors in the model.
Interpretation of VIF
• VIF < 5 → Low collinearity (Good)
• VIF 5-10 → Moderate collinearity (May be problematic)
• VIF > 10 → High collinearity (Severe issue, consider removing/restructuring)

## Sheet: S4C CR_raw data
S4C data. Raw Data Used to Perform PERMANOVA of Gut Microbiota and Dietary Habits in Chiang Rai Province
Demographic data				Dietary Habit																			Microbial abundance (log10 copy number per gram of wet weight feces)
				Non-processed Food									Processed Food										Phylum			Class	Genus													Species					Archaea
ID	Group	DBP	BMI	Fresh_Meat	Egg	Grain	Sticky_Rice	Noodle	Vegetable	Fruit	Herb	Fermented_Food	Milk	Carbonated_Drink	Snack	Bread	Instant_Noodle	Energy_Drink	Coffee	Yogurt	Meatball	Sausage	Firmicutes	Bacteroidetes	Actinobacteria	Gammaproteobacteria	Bacteroides	Prevotella	Streptococcus	Enterococcus	Roseburia	Ruminococcus	Coprococcus	Staphylococcus	Osilobacterium	Fusobacterium	Actinomyces	Bifidobacterium	Lactobacillus	B.fragilis	Cl.coccoides	C.minuta	F.prausnitzii	A.muciniphila	Methanogens	M.smithii
1	A	88	25.8645	6	4	1	1	3	6	4	1	1	1	6	3	6	3	4	6	1	3	3	9.7079	10.1655	8.17724	7.37622	11.04	10.66	10.82	8.54	9.94	8.76	10.64	6.82	8.19	8.35	8.23	6.92	7.84	7.82	9.51	9.65	9.3	5.69	9.64	9.52
2	A	75	30.588	6	4	1	1	3	6	6	1	1	1	1	1	1	1	1	1	1	1	1	9.83688	10.5818	8.44547	7.57316	11.3	11.66	11.36	7.65	9.65	9.58	10.88	7.59	8.62	6.01	9.32	6.19	7.61	7.3	9.75	9.95	9.06	6.08	9.31	9
3	A	77	25.0642	6	3	1	1	1	6	6	1	2	1	2	1	1	1	4	1	1	1	1	10.118	11.3353	8.69666	8.19097	12.09	12.49	11.12	8.5	9.86	10.14	11.86	7.46	9.3	7.65	9.46	8.3	8.46	9.3	10.21	10.32	9.6	7.15	10.39	9.74
4	A	84	23.8889	6	4	3	1	2	6	6	1	1	1	1	1	1	2	1	1	1	1	1	9.75138	10.659	8.05349	7.54489	11.35	10.08	10.51	8.04	9.51	9.91	11.17	6.93	8.93	7.73	8.88	7.99	8.15	9.61	9.65	9.65	9.11	5.95	9.41	7.93
5	A	89	22.3047	6	4	1	1	2	6	3	3	2	1	1	1	1	3	6	6	1	1	1	10.0083	10.7918	9.25647	7.79745	11.35	11.54	10.75	8.99	9.57	10.03	11.09	7.34	9.97	8.48	9.05	9.41	7.93	8.04	9.77	10.21	10.13	6.98	10.39	9.75
6	A	75	28.2652	6	4	3	1	4	6	6	1	4	6	4	6	4	1	4	1	4	4	4	9.78589	10.7098	7.91216	7.44124	11.52	11.81	10.51	7.73	9.92	9.34	10.53	6.79	8.44	6.14	8.14	7.48	8.37	7.43	9.52	9.09	9.53	6.01	10.09	9.9
7	A	94	24.6154	4	3	1	1	3	5	5	1	1	1	1	1	1	3	3	1	1	1	1	9.63102	10.3306	8.40817	7.32845	10.99	10.34	10.88	7.93	9.11	9.53	11.13	6.83	8.57	7.28	8.63	7.47	7.71	6.75	9.37	9.4	8.67	5.8	8.98	8.57
8	A	74	23.9011	6	1	1	1	1	6	4	1	3	1	1	1	1	1	1	6	1	2	2	9.39055	10.5766	7.7227	8.57646	11.35	10.96	10.48	7.65	9.44	10.06	10.44	7	5.51	6.78	8.8	7.07	7.8	10.76	9.07	9.74	9.08	5.22	9.46	8.99
9	A	77	18.3353	4	6	1	1	2	6	4	1	1	1	1	2	1	1	1	1	1	1	1	8.88185	9.45088	8.55714	7.08404	9.7	9.39	10.97	8.2	8.64	9.42	9.11	6.46	6.22	5.56	8.08	8.12	8.85	7.53	8.66	9.53	8.18	9.45	8.9	8.55
10	A	87	22.9185	6	3	1	1	3	6	4	1	2	2	6	1	1	2	6	6	1	6	6	9.52894	9.64404	9.01541	7.90691	10.08	10.31	10.78	7.97	8.81	10.12	10.9	7.4	8.52	5.79	8.99	8.68	7.73	6.56	9.08	9.64	8.8	6.46	9.39	9.15
11	A	79	25.0639	6	6	1	1	4	6	6	1	1	6	6	6	1	1	6	6	1	1	1	9.30802	10.523	8.79026	7.21635	11.21	10.93	10.29	7.72	9.18	10.16	10.09	7.11	8.94	6.28	8.47	9.05	7.98	6.79	9.11	9.94	8.96	5.94	9.51	9.26
12	A	85	22.933	6	5	3	2	4	6	5	1	4	4	1	4	2	4	5	6	2	2	2	9.28092	9.95548	8.4671	7.08549	10.69	10.72	10.91	8	9.02	9.86	10.45	6.91	8.89	7.39	8.32	7.81	7.75	7.34	9.12	9.46	8.98	7.14	9.48	9.16
13	A	96	28.8222	6	2	2	1	6	6	2	1	1	2	2	1	2	2	1	1	1	1	1	9.73671	10.8414	7.92267	7.44339	11.68	11.71	11.35	7.56	9.73	9.81	11.21	7.38	9.08	6.61	8.84	8.2	7.84	7.56	9.74	9.1	9.17	6.52	9.7	8.85
14	A	86	21.5981	6	3	2	1	3	4	4	1	3	3	3	3	2	2	2	1	2	4	4	9.99134	10.867	8.59876	7.71379	11.78	12.18	10.74	8.34	10.46	9.71	11.63	7.56	8.81	7.77	9.11	8.4	8.18	7.93	10.13	10.07	13.4	6.8	9.82	9.88
15	A	87	24.0292	5	4	2	1	2	6	6	2	1	1	1	1	1	1	1	1	1	2	2	9.32615	10.372	9.06385	7.32067	10.99	10.32	9.84	8.34	8.86	10.58	10.07	6.13	6.72	8.67	8.37	7.96	7.69	9.09	8.96	9.29	8.96	6.67	15.85	8.48
16	A	101	24.4222	6	3	2	2	2	4	2	1	1	1	2	4	1	2	2	2	1	2	2	9.7054	10.8195	8.37916	7.76606	11.6	11.91	10.69	8.39	9.74	9.87	10.74	7.12	7.92	8.18	8.36	5.93	8.44	7.87	9.48	10.29	9.39	6.13	9.63	9.08
17	A	93	33.6949	6	4	2	1	2	6	5	1	2	4	4	3	2	2	5	2	2	2	2	10.0931	10.4593	8.04692	7.38343	11.13	10.13	10.71	9.34	9.6	9.52	10.6	6.99	6.31	9.31	8.78	6.17	8.32	10.32	9.91	10.26	9.2	5.84	9.79	9.29
18	A	74	28.1938	6	3	2	1	2	6	4	1	1	2	2	2	1	2	1	1	1	2	2	9.72745	11.0399	8.4048	7.45755	11.97	12.39	11.14	8.44	9.93	9.88	10.95	6.95	8.69	7.08	8.58	6.48	8.45	7.46	9.74	9.6	9.46	6.99	9.73	7.83
19	A	75	22.4461	6	3	2	1	2	6	4	1	3	1	1	4	1	2	1	2	1	2	2	9.88825	10.7823	8.07402	7.84488	11.49	10.1	10.26	7.64	9.55	9.92	10.56	6.66	5.8	8.69	8.76	7.36	8.08	7.26	9.82	9.45	9.29	5.93	9.64	8.99
20	A	95	30.1958	6	5	2	2	2	5	5	1	1	1	1	1	1	1	2	1	1	2	2	9.62188	10.1951	8.36221	7.52912	10.85	10.86	10.44	7.85	9.48	9.91	10.57	7.47	8.34	6.83	8.36	7.62	7.61	8	9.61	10.15	8.89	5.94	9.47	9.14
21	A	64	24.6222	5	3	2	1	2	6	6	1	2	2	2	3	1	2	1	1	2	2	2	8.54062	9.1043	8.04602	6.62549	9.62	9.62	10.15	7.97	8.83	9.66	10.19	6.85	7.37	5	7.83	7.3	6.61	6.72	8.54	9.68	8.26	5.92	8.75	7.15
22	A	70	29.2245	6	5	2	2	3	4	4	1	3	3	4	4	2	4	1	4	4	3	3	9.81169	10.7616	8.63982	7.88449	11.36	11.79	10.87	8.57	9.84	9.62	11.4	5.5	6.29	8.29	8.96	8.87	8.08	7.88	9.64	9.23	9.15	6.82	10	7.39
23	A	78	37.1938	6	3	2	2	2	6	4	1	2	2	2	3	1	2	2	1	1	2	2	9.34314	10.5437	8.60924	7.57495	11.04	11.46	10.85	7.43	9.65	9.43	10.33	6.96	8.55	6.15	8.5	8.62	7.91	7.05	9.45	9.28	9.25	5.52	9.6	9.06
24	B	85	31.9486	5	2	2	2	2	3	4	1	1	2	2	1	1	2	2	2	3	3	2	9.67644	11.5788	8.68952	7.36933	12.41	12.58	11.36	7.99	9.8	9.84	11.05	7.13	8.79	6.18	8.83	7.75	8.64	7.6	9.77	10.47	9.34	6.71	9.79	9.4
25	B	81	27.4911	5	1	2	2	2	6	1	3	1	1	1	1	1	1	1	1	1	1	1	9.30548	10.4514	8.17254	7.23049	11.17	11.11	10.85	8.57	8.97	9.29	10.25	6.24	7.38	8.36	8.71	7.91	8.12	9.03	8.78	8.97	9.04	5.88	9.44	8.18
26	B	70	25.1454	6	2	2	1	1	6	6	1	2	6	1	6	6	2	1	6	1	2	2	9.45758	10.4159	8.86138	7.76801	11.3	11.29	11.67	9.15	9.36	9.1	10.24	6.49	8.04	6.01	8.39	9.16	9.11	9.25	8.96	9.17	9.01	5.87	9.38	8.51
27	B	79	24.7165	6	3	2	2	2	6	4	1	2	2	2	2	1	1	4	2	1	1	1	9.18794	10.6397	8.44057	7.085	11.48	11.49	10.74	8.18	8.02	9.77	10.29	6.4	6	6.42	8.6	8.52	7.98	7.16	8.87	9.82	8.96	6.36	9.41	9.24
28	B	87	21.3057	6	3	2	2	2	6	4	1	2	2	5	2	3	4	2	2	1	6	6	9.62804	10.6385	8.50015	7.44835	11.27	11.44	11.37	8.14	9.8	10.51	11.52	6.75	9.17	6.1	9.04	6.5	7.87	9.86	9.73	9.7	9.34	6.22	9.83	9.52
29	B	79	23.8288	3	3	1	2	3	4	4	1	2	3	4	4	4	2	1	1	3	4	4	9.8632	11.3478	8.97153	7.88383	12.02	12.14	11.88	9.28	9.59	9.58	10.92	6.6	8.64	9.04	9.64	8.67	9.25	9.82	9.43	9.48	9.38	6.67	9.89	9.01
30	B	76	26.5973	4	3	2	1	2	4	1	1	2	2	2	4	1	3	1	6	1	2	2	9.65014	10.5099	9.2275	7.28591	11.25	11.32	10.17	8.29	9.42	9.96	10.85	6.77	8.27	7.01	9.16	8.72	7.91	7.67	9.33	9.49	8.53	6.37	9.27	8.92
31	B	88	23.8134	4	2	2	2	1	6	2	2	1	2	1	2	1	1	1	1	1	2	2	9.65536	11.0461	8.74593	7.48095	12.05	12.47	11.26	8.65	9.46	9.9	11.28	6.73	8.37	6.31	8.75	9.2	8.59	7.62	9.64	10.38	9.53	6.28	10.19	9.45
32	B	89	19.1691	4	4	2	2	1	6	2	1	2	1	3	6	6	3	2	6	1	3	3	9.18149	9.94023	9.34718	6.83756	10.84	11.23	11	8.55	8.56	9.34	9.86	6.52	3.51	6.4	7.49	9.55	9.06	9.64	8.88	9.33	8.91	5.12	9.35	9.17
33	B	75	21.9777	3	2	1	2	2	6	4	1	2	2	4	2	2	2	1	1	2	2	1	9.48494	10.2849	7.80329	8.05227	11.28	12.14	11.25	8.47	9.89	10.12	10.63	6.96	7.8	6.07	8.15	7.69	8.35	7.04	9.48	9.19	8.91	5.78	10.03	7.7
34	B	78	26.8738	6	2	2	2	2	6	4	3	2	2	2	3	3	3	1	2	1	2	2	9.62861	10.5056	9.80924	7.21394	11.42	11.1	10.69	8.3	9.66	9.09	10.76	6.82	6.14	6.96	8.88	6.98	7.92	9.47	9.2	9.82	9.54	6.34	9.65	9.84
35	B	77	25.4524	3	3	2	2	4	6	6	1	2	5	2	2	2	3	3	1	6	2	2	9.65181	10.4258	9.004	7.54332	11.02	11.83	10.93	8.07	9.18	9.96	10.82	6.94	8.64	5.91	8.78	9.32	8.68	7.3	9.27	9.91	9.1	6.19	9.71	9
36	B	68	17.7026	3	3	2	2	2	6	2	2	2	3	2	2	2	4	2	6	1	3	3	8.79711	9.79583	8.77896	7.28609	10.44	10.93	9.69	7.88	8.35	9.28	9.41	6.23	6.84	6.79	8.79	8.6	9.45	9.76	8.37	9.33	8.31	5.41	9.15	8.47
37	B	74	16.1922	4	3	2	2	2	6	6	1	1	1	2	6	6	1	1	1	2	2	2	8.61912	10.0898	7.61334	6.61277	10.82	9.87	8.95	7.23	8.44	9.43	8.87	7.36	1.52	6.04	8.26	7.58	7.02	10.31	8.57	8.31	7.58	5.24	8.81	9
38	B	86	28.9022	6	6	6	2	4	6	3	1	4	3	3	6	6	6	1	6	3	2	2	9.80265	11.0613	8.69549	7.24739	11.78	12.34	10.91	8.57	9.98	10.28	11.74	7.74	6.77	6.58	8.62	8.33	8.55	8.55	9.89	9.59	9.83	6.52	9.92	9.84
39	B	92	35.6018	6	1	3	3	3	6	6	3	2	1	1	2	2	1	1	3	1	2	1	9.14462	9.75285	8.38809	6.98782	10.41	10.86	9.75	7.66	9.04	9.67	10.23	6.77	8.13	6.05	7.89	8.63	8.02	7.66	8.78	9.35	8.48	5.54	9.45	7.15
40	C	90	21.3919	6	3	3	3	3	4	4	1	4	4	4	4	4	3	3	2	3	2	2	9.17069	11.0237	7.81276	7.78312	11.62	12.01	10.9	7.03	9.02	9.2	10.87	6.36	7.88	6.94	8.67	8.21	7.53	9.09	9.57	9.36	8.39	6.55	9.34	9.23
41	C	86	25.9821	5	2	2	2	2	6	3	1	2	1	1	4	2	1	1	6	1	3	3	9.03006	9.61927	8.43307	7.54574	10.72	11.1	10.47	8.14	9.24	8.94	10.43	7.32	8.74	7.66	8	8.82	7.75	9.25	9.04	9.41	8.8	7.17	9.43	9.62
42	C	69	27.8237	6	4	2	2	2	6	6	2	2	1	2	2	2	2	6	1	2	2	2	10.0214	10.5749	8.78836	7.61955	11.25	11.63	11.09	8.3	10.06	9.21	11.41	7.56	8.33	7.18	8.51	7.95	8.37	8.58	10.08	10.26	9.89	6.24	10.14	9.57
43	C	76	21.0667	6	4	2	2	2	6	2	1	2	2	1	1	3	3	1	1	1	2	2	10.0475	10.4914	9.5496	7.21326	11.16	11.35	9.84	7.64	10.04	9.51	11.16	7.14	6.21	7.55	8.62	9.77	7.83	7.73	10.07	9.75	9.93	8.83	10.18	9.12
44	C	83	30.3398	6	4	2	1	3	6	6	1	2	1	1	1	1	1	1	2	1	1	1	9.4291	10.7055	7.9286	7.91805	11.4	11.8	11.53	8.86	9.12	10.04	10.56	7.4	7.92	7.65	8.25	7.19	8.45	6.86	9.01	8.82	9.46	6.51	9.71	9.18
45	C	71	26.7578	6	4	2	1	3	6	6	6	2	3	2	2	1	3	1	1	1	1	1	8.25611	8.32678	8.0147	7.80625	8.89	9.55	9.19	7.53	8.42	8.76	8.09	7.12	5.65	5.17	7.24	8.28	7.61	5.7	7.65	8.17	8.2	4.74	8.36	7.02
46	C	105	29.3224	6	4	2	2	2	6	6	1	1	2	2	2	2	2	6	6	2	2	2	9.64991	9.66373	8.06138	7.00623	10.59	10.9	11.07	8.13	9.76	9.72	9.86	6.99	7.54	6.25	7.81	6.64	7.32	6.86	9.36	9.59	9.03	4.47	9.33	8.53
47	C	83	36.6387	6	4	2	2	4	6	4	1	1	6	1	2	1	2	1	1	2	1	1	8.42119	10.2954	8.50173	7.14432	11.17	11.54	9.11	7.29	8.84	7.88	10.06	7.36	7.41	5.42	7.89	8.83	6.84	6.3	8.55	8.42	8.21	6.02	8.38	7.53
48	C	86	26.7094	6	2	1	2	2	6	3	1	2	6	4	1	1	1	4	2	1	1	1	8.81087	10.0342	9.63287	6.86083	10.81	11.12	10.29	8.18	8.87	7.43	9.81	6.84	8.72	6.16	8.24	9.65	8.94	5.97	8.78	9.34	8.79	4.97	9.16	8.73
49	C	64	23.1866	6	3	2	2	2	6	3	1	3	2	2	2	2	2	4	1	1	2	2	9.36625	10.1843	8.18625	7.44681	11	11.4	9.86	7.7	9.16	9.38	10.73	7.43	8.65	7.23	8.42	7.53	7.19	8.52	9.01	9.37	9.01	6.37	9.08	8.61
50	C	97	27.9339	6	4	2	2	2	6	3	1	2	2	3	2	2	2	2	3	2	2	2	9.5443	10.8598	7.88433	7.57835	11.85	12.22	10.75	8.55	9.56	9.61	10.85	7.36	6.38	8.32	8.52	7.18	7.87	7.81	9.49	9.68	9.23	6.52	9.83	9.69
51	C	75	30.2329	6	4	2	2	2	6	6	2	1	3	1	3	1	2	1	1	2	2	1	9.34193	9.47849	8.84866	6.79751	10.5	9.87	9.28	7.28	9.81	9.75	9.93	6.76	7.96	5.28	7.22	9.18	7.07	6.84	8.96	8.95	9.11	4.27	9.32	9.14
52	C	65	22.252	6	2	3	1	2	6	3	1	1	1	2	2	1	2	4	1	1	1	1	9.95049	10.6626	8.298	7.38287	11.51	10.8	9.35	8.24	10.41	9.75	10.82	7.17	8.73	7.84	8.5	7.51	7.82	8.21	10.02	9.9	9.15	6.09	9.29	9.3
53	C	54	27.2629	6	3	2	2	2	6	1	2	2	3	1	1	1	2	1	1	2	2	2	8.88284	8.99812	8.31952	7.20392	9.95	9.49	9.94	7.57	9.02	9.29	9.69	6.53	3.88	7.51	7.39	8.69	6.86	9.48	8.7	8.7	8.19	5.69	10.49	10.8
54	C	63	29.2182	6	3	2	2	2	6	2	2	2	6	2	1	2	2	6	2	1	2	2	9.40731	10.2056	9.83778	7.33235	11.11	11.49	10.48	7.92	9.16	9.54	10.29	6.27	7.97	6.14	8.25	9.86	6.82	10.18	9	9.57	8.72	5.31	9.29	9.03
55	C	72	26.7703	6	4	2	1	2	6	2	1	1	1	2	2	1	2	1	1	1	2	2	9.48414	9.91011	8.67304	7.36424	10.75	10.98	10.59	8.33	9.92	9.7	10.76	7.49	7.87	6.3	8.17	8.59	8.62	7.62	9.13	9.45	9.05	5.31	9.23	9.05
56	C	75	30.3237	6	3	3	2	3	6	6	1	2	6	3	2	2	2	2	6	2	2	2	9.77588	10.8133	8.42885	7.30317	11.63	11.99	11.36	8.5	9.52	9.93	11.76	7.1	8.7	8.44	8.95	6.47	7.86	7.45	9.97	9.97	9.02	7.67	9.73	9.84
57	C	74	27.3394	6	3	2	1	1	4	4	1	2	2	1	1	1	1	1	1	2	1	1	8.52469	8.90526	8.03439	6.27116	9.98	9.77	10.3	8.15	8.78	9.51	9.8	7.3	4.31	7.55	7.31	8.44	6.74	9.35	8.02	8.66	8.11	4.07	8.59	8.94
58	C	72	29.2557	5	4	4	2	2	6	6	2	1	6	2	6	4	2	6	1	6	2	2	9.46585	9.93229	8.8497	6.64785	10.93	10.63	10.37	8.08	9.72	9.61	9.89	7.2	4.52	7.5	8.38	8.98	7.95	9.22	9.19	8.94	8.98	5.15	9.28	9.4
59	C	86	18.7109	5	4	4	4	5	6	3	1	1	3	4	4	5	4	5	5	5	4	4	8.35177	10.1689	7.62601	7.1249	11.34	9.43	9.37	6.82	7.63	9.09	8.83	6.65	8.07	6.48	7.45	7.1	7.45	9.66	8.1	8.6	8.44	8.71	8.32	8.28
60	C	74	38.4972	6	4	3	2	3	6	6	1	1	5	2	2	2	2	1	1	2	2	2	9.71775	10.5098	8.06215	7.35954	11.55	11.84	10.18	7.81	9.46	9.81	11.2	6.85	7.8	6.11	8.07	7.23	7.59	10.14	9.64	9.62	9.09	8.96	9.16	9.21
61	C	80	23.3393	6	2	2	2	2	6	4	1	2	1	1	2	2	2	1	1	1	1	1	9.0372	9.6399	8.15958	6.71683	10.71	10.76	10.13	8.08	8.9	9.42	9.63	6.79	8.67	8.02	7.82	6.25	6.81	7.28	9	8.82	8.81	8.23	9	9.3

## Sheet: S4D CR_PERMANOVA
S4D data. PERMANOVA of Gut Microbiota and Dietary Habits in Chiang Rai Province
PERMANOVA: Gut microbiota
Gut microbiota (by = "term")	Df	Sum of Sqs	R2	F	Pr(>F)	Signif. codes
microbiota_dist ~ Ethnicity	2	62.8	0.07096	2.2149	0.013	*
microbiota_dist ~ Age	1	29.69	0.03355	2.0483	0.046	*
microbiota_dist ~ DBP	1	28.68	0.0324	1.9758	0.047	*
microbiota_dist ~ BMI	1	18.21	0.02058	1.2397	0.232
microbiota_dist ~ Gender	1	11.59	0.01309	0.7827	0.591
microbiota_dist ~ Ethnicity + Age	3	90.73	0.10252	2.1703	0.003	**
microbiota_dist ~ Ethnicity + Age + DBP	4	108.45	0.12254	1.9551	0.004	**
microbiota_dist ~ Ethnicity + Age + DBP + BMI	5	124.88	0.1411	1.807	0.008	**
microbiota_dist ~ Ethnicity + Age + DBP + BMI + Gender	6	135.99	0.15366	1.634	0.013	*
Gut microbiota (by = "margin")
microbiota_dist ~ Ethnicity + Age + DBP + BMI + Gender	Df	Sum of Sqs	R2	F	Pr(>F)	Signif. codes
Ethnicity	2	48.51	0.05481	1.7486	0.046	*
Age	1	17.34	0.0196	1.2504	0.261
DBP	1	25.87	0.02923	1.8653	0.067
BMI	1	17.05	0.01927	1.2292	0.241
Gender	1	11.11	0.01256	0.8013	0.579
Pairwise PERMANOVA: Gut microbiota
microbiota_dist ~ Ethnicity	Df	Sum of Sqs	R2	F	Pr(>F)	Adjusted Pr(>F)	Signif. codes
Akha_vs_Lahu	1	29.78	0.05755	2.2596	0.031	0.046	*
Akha_vs_Lisu	1	34.98	0.05314	2.4133	0.022	0.0465	*
Lahu_vs_Lisu	1	28.82	0.05125	1.9446	0.07	0.065
PERMANOVA: Dietary behaviors
Dietary habits (by = "term")	Df	Sum of Sqs	R2	F	Pr(>F)	Signif. codes
Diet_dist ~ Ethnicity	2	90.49	0.07938	2.5004	0.001	***
Diet_dist ~ Age	1	88.93	0.07801	4.9917	0.001	***
Diet_dist ~ BMI	1	40.2	0.03526	2.1566	0.021	*
Diet_dist ~ DBP	1	17.55	0.0154	0.9227	0.507
Diet_dist ~ Gender	1	22.32	0.01957	1.178	0.285
Diet_dist ~ Ethnicity + Age	3	179.49	0.15745	3.5506	0.001	***
Diet_dist ~ Ethnicity + Age + BMI	4	217.21	0.19053	3.2953	0.001	***
Diet_dist ~ Ethnicity + Age + BMI + DBP	5	233.38	0.20472	2.8316	0.001	***
Diet_dist ~ Ethnicity + Age + BMI + DBP + Gender	6	250.3	0.21956	2.532	0.001	***
Dietary habits (by = "margin")
Diet_dist ~ Ethnicity + Gender + BMI + Age	Df	Sum of Sqs	R2	F	Pr(>F)	Signif. codes
Ethnicity	2	77.35	0.06785	2.3475	0.001	***
Age	1	89.91	0.07887	5.4573	0.001	***
BMI	1	37.58	0.03296	2.2807	0.012	*
DBP	1	15.58	0.01366	0.9455	0.469
Gender	1	16.92	0.01484	1.027	0.391
Pairwise PERMANOVA: Dietary behaviors
Diet_dist ~ Ethnicity	Df	Sum of Sqs	R2	F	Pr(>F)	Adjusted Pr(>F)	Signif. codes
Akha_vs_Lahu	1	61.04	0.07751	3.1088	0.004	0.012	*
Akha_vs_Lisu	1	33.56	0.04505	2.0284	0.03	0.03
Lahu_vs_Lisu	1	42.87	0.0609	2.3346	0.014	0.021	*
PERMANOVA: Interaction effect
Interaction Effect	Df	Sum of Sqs	R2	F	Pr(>F)	Signif. codes
microbiota_dist ~ Ethnicity * Age	5	118.36	0.13373	1.6982	0.011	*
microbiota_dist ~ Ethnicity * DBP	5	101.34	0.11451	1.4224	0.063
microbiota_dist ~ Ethnicity * Gender	5	102.47	0.11578	1.4404	0.055
Diet_dist ~ Ethnicity * Age	5	206.42	0.18107	2.4322	0.001	***
Diet_dist ~ Ethnicity * BMI	5	156.74	0.13749	1.7535	0.003	**
Diet_dist ~ Ethnicity * Gender	5	151.85	0.1332	1.6904	0.005	**
Diet_dist ~ Ethnicity * DBP	5	139.31	0.12221	1.5314	0.008	**
Beta dispersion: Gut microbiota
Gut microbiota	F	N.Perm	Pr(>F)	Signif. codes
Gut microbiota+Ethnicity	0.7867	999	0.427
Gut microbiota+Gender	0.1869	999	0.671
Beta dispersion: Dietay behaviors
Dietary habits	F	N.Perm	Pr(>F)	Signif. codes
Dietary habits+Ethnicity	1.5533	999	0.216
Dietary habits+Gender	0.6318	999	0.431
Signif. codes: 0 ‘***’ 0.001 ‘**’ 0.01 ‘*’ 0.05 ‘.’ 0.1 ‘ ’ 1
Collinearity Test (VIF)
lm(Age ~ Ethnicity + BMI + DBP + Gender)	GVIF	Df	GVIF^(1/(2*Df))	Interpretation
Ethnicity	1.17503	2	1.04115	Low collinearity
BMI	1.06834	1	1.03361	Low collinearity
DBP	1.09588	1	1.04684	Low collinearity
Gender	1.07866	1	1.03858	Low collinearity
lm(BMI ~ Ethnicity + Age + DBP + Gender)	GVIF	Df	GVIF^(1/(2*Df))	Interpretation
Ethnicity	1.11343	2	1.02723	Low collinearity
Age	1.02524	1	1.01254	Low collinearity
DBP	1.10294	1	1.05021	Low collinearity
Gender	1.08187	1	1.04013	Low collinearity
lm(DBP ~ Ethnicity + Age + BMI + Gender)	GVIF	Df	GVIF^(1/(2*Df))	Interpretation
Ethnicity	1.10415	2	1.02508	Low collinearity
Age	1.05158	1	1.02547	Low collinearity
BMI	1.10285	1	1.05017	Low collinearity
Gender	1.06919	1	1.03402	Low collinearity
Note:
R2 represents the proportion of variance in the distance matrix explained by a factor.
F-values:
F-values ≥10 indicates very strong group separation (very large effect)
F-values 5 ≤ F < 10 indicate strong group separation (large effect)
F-values 2 ≤ F < 5 inficate moderate group separation (moderate effect)
F-values 1 ≤ F < 2 indicate weak group difference (small effect)
F-values < 1 indicate no difference between groups (no effect)
Interpretation of VIF/GVIF
• VIF < 5 → Low collinearity (Good)
• VIF 5-10 → Moderate collinearity (May be problematic)
• VIF > 10 → High collinearity (Severe issue, consider removing/restructuring)
GVIF is useful for categorical variables (especially with multiple levels).

## Sheet: S4E Akha_raw data
S4E data. Raw data Used to Perform PERMANOVA of Gut Microbiota and Dietary Habits in the Akha Ethnic Group
Demographic data					Dietary Habit																				Microbial abundance (log10 copy number per gram of wet weight feces)
					Non-processed Food										Processed Food										Phylum			Class	Genus													Species					Archaea
ID	Group	SBP	DBP	BMI	Fresh_Meat	Egg	Grain	Sticky_Rice	Rice	Noodle	Vegetable	Fruit	Herb	Fermented_Food	Milk	Carbonated_Drink	Snack	Bread	Instant_Noodle	Energy_Drink	Coffee	Yogurt	Meatball	Sausage	Firmicutes	Bacteroidetes	Actinobacteria	Gammaproteobacteria	Bacteroides	Prevotella	Streptococcus	Enterococcus	Roseburia	Ruminococcus	Coprococcus	Staphylococcus	Osilobacterium	Fusobacterium	Actinomyces	Bifidobacterium	Lactobacillus	B.fragilis	Cl.coccoides	C.minuta	F.prausnitzii	A.muciniphila	Methanogens	M.smithii
1	A	86	64	18.8816	6	3	2	2	6	2	6	3	2	1	4	2	1	1	2	2	1	2	6	1	9.03896	9.48686	8.96445	7.20166	10.24	10.13	11.64	8.6	8.2	9.12	9.39	6.43	5.55	5.58	8.42	9.09	9.35	9.96	8.37	8.45	8.82	4.26	8.86	8.52
2	A	144	86	27.2285	6	1	2	2	6	2	6	2	1	1	2	2	1	1	1	1	1	1	2	2	9.41926	9.95553	8.73482	7.93832	11.02	11.12	11.4	8.55	8.86	9.82	11.07	7.72	7.48	7.05	8.91	8.46	8.29	10.31	9.25	9.33	9.38	5.42	9.39	8.27
3	A	118	78	23.4484	6	6	3	2	6	2	6	2	2	1	2	1	1	1	1	1	1	3	2	1	7.80453	8.39696	7.75909	7.65395	10.28	10.36	9.83	7.88	8.17	8.81	9.53	6.98	6.88	6.35	8.08	6.42	7.03	8.49	8.34	8.43	8.19	4.64	8.6	8.09
4	A	111	78	28.26	6	6	6	2	6	2	6	4	1	1	1	2	1	1	1	1	1	1	2	2	7.56335	7.55955	6.8679	7.15801	8.51	8.83	9.31	7.41	6.82	7.33	7.78	7.25	5.07	5.49	6.85	6.5	5.96	6.36	7.81	7.41	5.21	3.46	7.02	6.99
5	A	110	72	20.0611	6	2	2	2	6	2	6	1	1	1	3	2	2	2	2	2	6	1	2	1	8.37995	10.0195	8.43436	8.12249	10.76	10.5	10.82	7.85	8.1	9.38	10.74	6.88	6.7	7.12	8.34	8.41	7.98	7.33	9.16	9.06	8.9	8.37	9.36	9.6
6	A	135	74	19.9584	6	6	1	2	6	2	6	2	1	1	1	1	1	1	1	1	1	1	2	1	7.05041	8.07044	6.83569	5.75405	8.9	8.94	9.5	7.98	7.15	8.29	8.88	7.33	4.02	5.6	7.25	6.06	6.3	6.34	7.77	8.52	7.26	3.64	9.58	10.12
7	A	159	95	18.9764	6	3	3	1	6	1	6	4	1	1	3	3	3	1	3	1	3	1	3	3	8.27025	9.33385	8.51179	7.03951	10.36	9.76	10.5	7.84	7.3	8.66	9.22	6.7	6.26	5.56	8.1	8.76	6.34	10.05	8.32	9.2	7.71	4.27	9.14	9.57
8	A	135	87	21.0236	4	5	2	2	6	2	6	4	1	2	2	3	2	2	1	4	2	2	1	1	9.26393	9.91807	8.20897	7.08826	10.7	10.95	10.69	8.28	8.69	9.49	9.94	7.39	6.45	6.42	8.49	6.39	7.56	9.38	9.14	9.22	8.95	5.48	9.24	8.68
9	A	134	83	23.589	6	6	3	3	6	1	6	4	6	6	3	1	1	1	1	1	1	1	3	3	9.03275	9.29599	8.54164	7.28009	10.86	11.1	10.3	8.02	8.59	9.53	10.92	7.06	7.1	6.81	8.85	6.96	7.61	6.45	9.26	9.51	9.14	5.35	9.84	10.01
10	A	119	75	27.1084	6	3	2	2	6	2	5	4	1	1	3	2	5	2	1	2	6	2	2	2	8.87846	9.12007	8.32154	7.98328	9.82	9.9	11.71	8.73	8.83	10.04	9.2	7.16	7.9	7.73	7.85	7.07	7.7	7.34	8.36	9.19	8.7	7.48	9	8.09
11	A	140	99	31.4535	4	3	6	2	6	2	6	4	1	3	1	2	1	1	2	2	1	1	2	2	9.39745	10.4076	9.24168	8.06122	11.38	11.57	11.76	8.96	9.27	9.87	9.51	7.56	7.8	7.54	7.83	9.55	9.71	7.63	8.54	9.86	8.91	6.58	9.82	9.68
12	A	123	80	24.2664	1	2	2	2	6	2	5	3	2	1	2	3	3	2	1	2	2	1	2	1	8.89429	9.41582	7.88145	7.41168	9.75	10.18	10.67	8.13	8.1	8.61	9.41	6.83	8.32	8.41	7.45	5.6	6.35	8.28	8.4	7.85	8.98	4.83	8.78	7.78
13	A	133	88	25.2222	6	2	4	1	6	1	6	5	3	3	3	3	1	1	4	3	3	1	3	1	8.75962	9.95408	9.3815	7.27988	10.88	10.38	11.15	8.65	9.31	10	10.59	6.77	5.42	6.55	8.2	10.17	9.06	8.15	9.71	10.34	9.46	7.51	10.13	10.41
14	A	132	92	20.5847	6	3	6	3	6	3	6	4	3	1	4	3	3	3	3	3	1	1	3	3	9.36163	10.0039	8.42495	7.53054	10.77	11.05	10.88	8.03	9.01	9.89	10.6	6.68	5.83	7.37	8.31	8.45	7.47	7.66	9.11	9.3	9.22	5.26	9.3	8.51
15	A	148	93	25.9637	6	4	6	2	6	2	6	6	1	1	1	2	6	2	1	6	1	1	5	5	8.94212	10.0078	8.38292	7.59508	10.84	11.03	10.49	8.29	8.9	9.17	10.74	7.41	7.12	5.19	7.56	6.2	6.67	7.77	8.75	9.05	8.5	6.66	8.88	8.43
16	A	125	85	27.9041	4	5	6	2	6	2	6	4	2	2	2	2	1	2	3	2	2	2	2	2	8.20328	9.09081	7.82024	6.87196	9.75	10.26	10.13	8.06	8.35	8.92	9.23	6.36	6.18	6.05	6.99	7.01	6.57	6.2	7.85	8.19	8.1	4.2	8.61	8.71
17	A	147	102	26.48	6	3	3	1	6	1	6	1	1	3	1	1	3	1	3	1	1	1	3	3	8.55347	9.14094	8.34139	6.93796	9.76	9.96	10.68	7.92	8.67	9.39	9.7	8.94	6.89	5.65	7.42	8.06	8.04	8.95	8.07	9.1	7.87	4.43	8.36	7.39
18	A	132	75	20.3829	6	1	4	1	6	2	6	3	1	1	4	1	3	1	1	1	6	3	1	1	7.56644	9.28267	8.02787	6.85032	9.89	9.09	10.47	7.76	7.32	9.14	8.64	6.5	7.6	5.8	7.87	8.08	6.21	9.96	7.79	8.35	7.51	8.41	7.9	6.58
19	A	100	61	23.2211	6	6	3	1	6	3	6	3	1	2	3	1	4	1	3	1	1	2	3	3	8.88184	9.50452	8.77576	7.45213	10.29	10.56	10.42	8.32	8.78	9.49	9.68	8.13	6.61	7.67	7.85	8.58	8.12	6.88	8.27	8.55	8.95	5.83	8.91	8.2
20	A	105	62	21.8106	4	3	6	1	6	3	6	5	1	1	1	1	2	1	2	1	1	3	2	2	8.16198	8.37909	8.86523	6.86755	9.54	10.03	9.47	7.12	7.8	8.68	9.17	6.73	7.24	7.55	7.34	6.41	6.11	6.23	7.88	8.57	7.7	5.24	8.98	9.35
21	A	112	80	25.6143	6	3	6	1	6	2	4	2	1	2	2	2	2	2	4	1	6	2	2	2	8.99233	8.47808	8.61561	7.43893	9.53	10.21	11.21	8.18	8.88	11.11	10.34	7.04	8.11	7.8	8.05	6.85	8.45	6.79	8.96	9.74	8.84	5.86	9.4	9.31
22	A	123	80	20.6131	6	2	6	2	6	1	6	2	1	1	1	2	2	1	1	1	2	1	2	2	9.13525	10.004	8.82277	7.44606	11.19	11.43	11.21	8.48	9.07	10.21	10.63	6.88	7.91	5.32	9.6	8.53	7.84	7.8	9.64	9.44	9.13	7.68	9.67	9.6
23	B	136	88	25.8645	6	4	1	1	6	3	6	4	1	1	1	6	3	6	3	4	6	1	3	3	9.7079	10.1655	8.17724	7.37622	11.04	10.66	10.82	8.54	9.94	8.76	10.64	6.82	8.19	8.35	8.23	6.92	7.84	7.82	9.51	9.65	9.3	5.69	9.64	9.52
24	B	108	75	30.588	6	4	1	1	6	3	6	6	1	1	1	1	1	1	1	1	1	1	1	1	9.83688	10.5818	8.44547	7.57316	11.3	11.66	11.36	7.65	9.65	9.58	10.88	7.59	8.62	6.01	9.32	6.19	7.61	7.3	9.75	9.95	9.06	6.08	9.31	9
25	B	141	77	25.0642	6	3	1	1	6	1	6	6	1	2	1	2	1	1	1	4	1	1	1	1	10.118	11.3353	8.69666	8.19097	12.09	12.49	11.12	8.5	9.86	10.14	11.86	7.46	9.3	7.65	9.46	8.3	8.46	9.3	10.21	10.32	9.6	7.15	10.39	9.74
26	B	112	84	23.8889	6	4	3	1	6	2	6	6	1	1	1	1	1	1	2	1	1	1	1	1	9.75138	10.659	8.05349	7.54489	11.35	10.08	10.51	8.04	9.51	9.91	11.17	6.93	8.93	7.73	8.88	7.99	8.15	9.61	9.65	9.65	9.11	5.95	9.41	7.93
27	B	126	89	22.3047	6	4	1	1	6	2	6	3	3	2	1	1	1	1	3	6	6	1	1	1	10.0083	10.7918	9.25647	7.79745	11.35	11.54	10.75	8.99	9.57	10.03	11.09	7.34	9.97	8.48	9.05	9.41	7.93	8.04	9.77	10.21	10.13	6.98	10.39	9.75
28	B	107	75	28.2652	6	4	3	1	6	4	6	6	1	4	6	4	6	4	1	4	1	4	4	4	9.78589	10.7098	7.91216	7.44124	11.52	11.81	10.51	7.73	9.92	9.34	10.53	6.79	8.44	6.14	8.14	7.48	8.37	7.43	9.52	9.09	9.53	6.01	10.09	9.9
29	B	135	94	24.6154	4	3	1	1	6	3	5	5	1	1	1	1	1	1	3	3	1	1	1	1	9.63102	10.3306	8.40817	7.32845	10.99	10.34	10.88	7.93	9.11	9.53	11.13	6.83	8.57	7.28	8.63	7.47	7.71	6.75	9.37	9.4	8.67	5.8	8.98	8.57
30	B	128	74	23.9011	6	1	1	1	6	1	6	4	1	3	1	1	1	1	1	1	6	1	2	2	9.39055	10.5766	7.7227	8.57646	11.35	10.96	10.48	7.65	9.44	10.06	10.44	7	5.51	6.78	8.8	7.07	7.8	10.76	9.07	9.74	9.08	5.22	9.46	8.99
31	B	119	77	18.3353	4	6	1	1	6	2	6	4	1	1	1	1	2	1	1	1	1	1	1	1	8.88185	9.45088	8.55714	7.08404	9.7	9.39	10.97	8.2	8.64	9.42	9.11	6.46	6.22	5.56	8.08	8.12	8.85	7.53	8.66	9.53	8.18	9.45	8.9	8.55
32	B	117	87	22.9185	6	3	1	1	6	3	6	4	1	2	2	6	1	1	2	6	6	1	6	6	9.52894	9.64404	9.01541	7.90691	10.08	10.31	10.78	7.97	8.81	10.12	10.9	7.4	8.52	5.79	8.99	8.68	7.73	6.56	9.08	9.64	8.8	6.46	9.39	9.15
33	B	125	79	25.0639	6	6	1	1	6	4	6	6	1	1	6	6	6	1	1	6	6	1	1	1	9.30802	10.523	8.79026	7.21635	11.21	10.93	10.29	7.72	9.18	10.16	10.09	7.11	8.94	6.28	8.47	9.05	7.98	6.79	9.11	9.94	8.96	5.94	9.51	9.26
34	B	151	85	22.933	6	5	3	2	6	4	6	5	1	4	4	1	4	2	4	5	6	2	2	2	9.28092	9.95548	8.4671	7.08549	10.69	10.72	10.91	8	9.02	9.86	10.45	6.91	8.89	7.39	8.32	7.81	7.75	7.34	9.12	9.46	8.98	7.14	9.48	9.16
35	B	156	96	28.8222	6	2	2	1	6	6	6	2	1	1	2	2	1	2	2	1	1	1	1	1	9.73671	10.8414	7.92267	7.44339	11.68	11.71	11.35	7.56	9.73	9.81	11.21	7.38	9.08	6.61	8.84	8.2	7.84	7.56	9.74	9.1	9.17	6.52	9.7	8.85
36	B	139	86	21.5981	6	3	2	1	6	3	4	4	1	3	3	3	3	2	2	2	1	2	4	4	9.99134	10.867	8.59876	7.71379	11.78	12.18	10.74	8.34	10.46	9.71	11.63	7.56	8.81	7.77	9.11	8.4	8.18	7.93	10.13	10.07	13.4	6.8	9.82	9.88
37	B	131	87	24.0292	5	4	2	1	6	2	6	6	2	1	1	1	1	1	1	1	1	1	2	2	9.32615	10.372	9.06385	7.32067	10.99	10.32	9.84	8.34	8.86	10.58	10.07	6.13	6.72	8.67	8.37	7.96	7.69	9.09	8.96	9.29	8.96	6.67	15.85	8.48
38	B	162	101	24.4222	6	3	2	2	6	2	4	2	1	1	1	2	4	1	2	2	2	1	2	2	9.7054	10.8195	8.37916	7.76606	11.6	11.91	10.69	8.39	9.74	9.87	10.74	7.12	7.92	8.18	8.36	5.93	8.44	7.87	9.48	10.29	9.39	6.13	9.63	9.08
39	B	138	93	33.6949	6	4	2	1	6	2	6	5	1	2	4	4	3	2	2	5	2	2	2	2	10.0931	10.4593	8.04692	7.38343	11.13	10.13	10.71	9.34	9.6	9.52	10.6	6.99	6.31	9.31	8.78	6.17	8.32	10.32	9.91	10.26	9.2	5.84	9.79	9.29
40	B	112	74	28.1938	6	3	2	1	6	2	6	4	1	1	2	2	2	1	2	1	1	1	2	2	9.72745	11.0399	8.4048	7.45755	11.97	12.39	11.14	8.44	9.93	9.88	10.95	6.95	8.69	7.08	8.58	6.48	8.45	7.46	9.74	9.6	9.46	6.99	9.73	7.83
41	B	125	75	22.4461	6	3	2	1	6	2	6	4	1	3	1	1	4	1	2	1	2	1	2	2	9.88825	10.7823	8.07402	7.84488	11.49	10.1	10.26	7.64	9.55	9.92	10.56	6.66	5.8	8.69	8.76	7.36	8.08	7.26	9.82	9.45	9.29	5.93	9.64	8.99
42	B	150	95	30.1958	6	5	2	2	6	2	5	5	1	1	1	1	1	1	1	2	1	1	2	2	9.62188	10.1951	8.36221	7.52912	10.85	10.86	10.44	7.85	9.48	9.91	10.57	7.47	8.34	6.83	8.36	7.62	7.61	8	9.61	10.15	8.89	5.94	9.47	9.14
43	B	95	64	24.6222	5	3	2	1	6	2	6	6	1	2	2	2	3	1	2	1	1	2	2	2	8.54062	9.1043	8.04602	6.62549	9.62	9.62	10.15	7.97	8.83	9.66	10.19	6.85	7.37	5	7.83	7.3	6.61	6.72	8.54	9.68	8.26	5.92	8.75	7.15
44	B	92	70	29.2245	6	5	2	2	6	3	4	4	1	3	3	4	4	2	4	1	4	4	3	3	9.81169	10.7616	8.63982	7.88449	11.36	11.79	10.87	8.57	9.84	9.62	11.4	5.5	6.29	8.29	8.96	8.87	8.08	7.88	9.64	9.23	9.15	6.82	10	7.39
45	B	119	78	37.1938	6	3	2	2	6	2	6	4	1	2	2	2	3	1	2	2	1	1	2	2	9.34314	10.5437	8.60924	7.57495	11.04	11.46	10.85	7.43	9.65	9.43	10.33	6.96	8.55	6.15	8.5	8.62	7.91	7.05	9.45	9.28	9.25	5.52	9.6	9.06

## Sheet: S4F Akha_PERMANOVA
S4F data. PERMANOVA of Gut Microbiota and Dietary Habits in The Akha Ethnic Group
PERMANOVA: Dietary behaviors
Dietary habits (by = "term")	Df	Sum of Sqs	R2	F	Pr(>F)	Signif. codes
Diet_dist ~ Geography	1	54.19	0.06483	2.9808	0.001	***
Diet_dist ~ Age	1	54.73	0.06547	3.0122	0.001	***
Diet_dist ~ DBP	1	20.27	0.02425	1.0685	0.373
Diet_dist ~ Gender	1	15.96	0.01909	0.837	0.642
Diet_dist ~ SBP	1	15.12	0.01809	0.7922	0.693
Diet_dist ~ BMI	1	9.7	0.01161	0.5049	0.942
Diet_dist ~ Geography + Age	2	97.63	0.11678	2.7767	0.001	***
Diet_dist ~ Geography + Age + DBP	3	119.2	0.14258	2.2726	0.001	***
Diet_dist ~ Geography + Age + DBP + Gender	4	135.37	0.16192	1.9321	0.001	***
Diet_dist ~ Geography + Age + DBP + Gender + SBP	5	148.62	0.17777	1.6864	0.002	**
Diet_dist ~ Geography + Age + DBP + Gender + SBP + BMI	6	161.89	0.19365	1.521	0.006	**
Dietary habits (by = "margin")
Diet_dist ~ Geography + Age + DBP + Gender + SBP + BMI	Df	Sum of Sqs	R2	F	Pr(>F)	Signif. codes
Geography	1	43.55	0.05209	2.4547	0.005	**
Age	1	49.4	0.05909	2.7847	0.002	**
DBP	1	24.86	0.02974	1.4013	0.136
Gender	1	15.7	0.01878	0.8849	0.602
SBP	1	15.74	0.01883	0.8873	0.562
BMI	1	13.27	0.01587	0.7481	0.71
PERMANOVA: Gut microbiota
Gut microbiota (by = "term")	Df	Sum of Sqs	R2	F	Pr(>F)	Signif. codes
microbiota_dist ~ Geography	1	135.75	0.16748	8.6503	0.001	***
microbiota_dist ~ Age	1	57.16	0.07052	3.2623	0.015	*
microbiota_dist ~ BMI	1	30.9	0.03813	1.7044	0.121
microbiota_dist ~ DBP	1	28.15	0.03473	1.5472	0.145
microbiota_dist ~ Gender	1	26.75	0.03301	1.4677	0.157
microbiota_dist ~ SBP	1	21.27	0.02624	1.1589	0.273
microbiota_dist ~ Geography + Age	2	163.1	0.20122	5.2901	0.001	***
microbiota_dist ~ Geography + Age + BMI	3	173.01	0.21345	3.7088	0.001	***
microbiota_dist ~ Geography + Age + BMI + DBP	4	196.54	0.24247	3.2008	0.001	***
microbiota_dist ~ Geography + Age + BMI + DBP +Gender	5	207.86	0.25644	2.69	0.001	***
microbiota_dist ~ Geography + Age + BMI + DBP +Gender + SBP	6	217.81	0.26872	2.3273	0.002	***
Gut microbiota (by = "margin")
microbiota_dist ~ Geography + Age + BMI + DBP + SBP + Gender	Df	Sum of Sqs	R2	F	Pr(>F)	Signif. codes
Geography	1	76.87	0.09483	4.9278	0.001
Age	1	28.4	0.03504	1.8207	0.09
BMI	1	8.16	0.01006	0.523	0.829
DBP	1	13.22	0.01631	0.8475	0.472
Gender	1	11.35	0.01401	0.7278	0.594
SBP	1	9.95	0.01228	0.6381	0.684
PERMANOVA: Interaction effect
Interaction Effect	Df	Sum of Sqs	R2	F	Pr(>F)	Signif. codes
Diet_dist ~ Geography * Age	3	120.76	0.14444	2.3073	0.001	***
Diet_dist ~ Geography * Gender	3	88.47	0.10582	1.6174	0.012	**
microbiota_dist ~ Geography * Age	3	188.65	0.23274	4.1456	0.001	***
microbiota_dist ~ Geography * Gender	3	161.63	0.1994	3.4039	0.001	***
Beta dispersion: Dietay behaviors
Dietary habits	F	N.Perm	Pr(>F)	Signif. codes
Dietary habits+Geography	0.0065	999	0.935
Dietary habits+Gender	0.0293	999	0.866
Beta dispersion: Gut microbiota
Gut microbiota	F	N.Perm	Pr(>F)	Signif. codes
Gut microbiota+Geography	2.7687	999	0.094
Gut microbiota+Gender	0.0275	999	0.861
Signif. codes: 0 ‘***’ 0.001 ‘**’ 0.01 ‘*’ 0.05 ‘.’ 0.1 ‘ ’ 1
Collinearity Test (VIF)
lm(Age ~ Geography + Gender + BMI + DBP + SBP)	VIF	Interpretation
Geography	1.20982	Low collinearity
Gender	1.11731	Low collinearity
BMI	1.21829	Low collinearity
DBP	3.40849	Low collinearity
SBP	3.28255	Low collinearity
lm(BMI ~ Geography + Gender + Age + DBP +SBP)	VIF	Interpretation
Geography	1.26024	Low collinearity
Gender	1.1358	Low collinearity
Age	1.15665	Low collinearity
DBP	3.09769	Low collinearity
SBP	3.09101	Low collinearity
lm(DBP~ Geography + Gender + Age + BMI +SBP)	VIF	Interpretation
Geography	1.29882	Low collinearity
Gender	1.13977	Low collinearity
Age	1.29941	Low collinearity
BMI	1.24386	Low collinearity
SBP	1.02677	Low collinearity
lm(SBP~ Geography + Gender + Age + BMI +DBP)	VIF	Interpretation
Geography	1.29806	Low collinearity
Gender	1.13505	Low collinearity
Age	1.32772	Low collinearity
BMI	1.31687	Low collinearity
DBP	1.08939	Low collinearity
Note:
R2 represents the proportion of variance in the distance matrix explained by a factor.
F-values:
F-values ≥10 indicates very strong group separation (very large effect)
F-values 5 ≤ F < 10 indicate strong group separation (large effect)
F-values 2 ≤ F < 5 inficate moderate group separation (moderate effect)
F-values 1 ≤ F < 2 indicate weak group difference (small effect)
F-values < 1 indicate no difference between groups (no effect)
Interpretation of VIF
• VIF < 5 → Low collinearity (Good)
• VIF 5-10 → Moderate collinearity (May be problematic)
• VIF > 10 → High collinearity (Severe issue, consider removing/restructuring)

## Sheet: S4G Lahu_raw data
S4G data. Raw data Used to Perform PERMANOVA of Gut Microbiota and Dietary Habits in the Lahu Ethnic Group
Demographic data				Dietary Habit																			Microbial abundance (log10 copy number per gram of wet weight feces)
				Non-processed Food									Processed Food										Phylum			Class	Genus													Species					Archaea
ID	Group	SBP	BMI	Fresh_Meat	Egg	Grain	Sticky_Rice	Noodle	Vegetable	Fruit	Herb	Fermented_Food	Milk	Carbonated_Drink	Snack	Bread	Instant_Noodle	Energy_Drink	Coffee	Yogurt	Meatball	Sausage	Firmicutes	Bacteroidetes	Actinobacteria	Gammaproteobacteria	Bacteroides	Prevotella	Streptococcus	Enterococcus	Roseburia	Ruminococcus	Coprococcus	Staphylococcus	Osilobacterium	Fusobacterium	Actinomyces	Bifidobacterium	Lactobacillus	B.fragilis	Cl.coccoides	C.minuta	F.prausnitzii	A.muciniphila	Methanogens	M.smithii
1	A	110	22.9337	4	3	2	2	2	5	5	1	2	2	1	2	3	2	2	1	3	2	2	8.88158	9.60855	8.50737	6.94957	10.06	10.42	11.38	8.84	8.41	8.84	10.71	7.02	6.78	7.18	7.6	6.04	6.98	6.43	8.75	9.61	8.06	4.91	8.38	8.24
2	A	113	23.8346	4	3	3	2	2	4	3	1	3	1	2	2	2	2	2	2	2	2	2	9.25938	9.78358	8.24765	7.35972	10.64	11	11.9	9.43	8.99	9.42	11.3	7.59	7.28	7.69	8.19	6.53	7.51	6.69	9.27	10.09	8.67	5.49	8.96	8.84
3	A	149	27.0153	3	2	6	2	2	6	2	1	2	1	2	2	2	2	1	1	1	2	2	8.86624	9.83506	8.0148	7.401	10.63	10.95	12.35	8.97	8.88	9.5	10.66	7.24	7.34	6.5	8.3	7.7	8.96	6.3	8.8	9.28	8.48	5.17	9.22	7.14
4	A	130	26.5963	4	3	6	2	2	5	2	1	2	1	2	2	1	2	1	1	2	2	2	8.39507	9.34051	8.35976	7.48003	10.15	10.69	10.02	8.11	8.24	9.12	9.89	6.4	5.93	4.9	7.39	6.28	7.18	6.18	8.23	8.84	7.99	4.35	7.92	6.26
5	A	112	19.2697	5	4	3	1	2	6	4	1	3	1	2	1	3	1	2	1	1	2	1	8.16226	8.56876	8.55516	7.79738	10.27	9.92	10.17	8.54	7.67	8.64	9.45	7.15	6.38	8.7	7.63	8.76	6.67	6.94	8.56	8.13	8.35	4.27	8.46	8.03
6	A	136	32.8133	5	5	3	4	3	6	6	2	2	3	1	2	1	3	1	1	2	2	2	7.64487	7.84347	7.79971	7.43066	10.02	9.64	9.7	7.13	8.42	8.46	9.53	6.5	5.84	7.11	7.42	8.12	6.51	7.68	8.36	7.95	7.8	5.03	7.76	6.95
7	A	120	20.8941	4	3	2	2	2	2	4	1	1	1	2	2	2	3	1	1	1	2	2	8.80309	9.52875	8.07788	6.95385	9.9	10.28	10.44	7.92	8.28	9.2	9.93	6.47	7.41	5.49	8.51	7.27	7.48	6.23	8.5	9.28	8.41	4.88	10.07	10.41
8	A	140	23.634	4	3	2	2	2	5	4	1	2	1	3	3	1	1	4	1	1	1	2	8.37649	9.5318	7.11864	6.9006	10.17	10.26	10.71	7.96	8.62	9.16	9.65	7.2	4.26	6.41	7.72	7.09	7.12	7.01	8.54	8.4	8.69	4.99	8.5	7.11
9	A	123	31.4873	4	3	3	2	2	4	3	1	2	1	2	2	1	3	1	1	1	2	2	8.67623	9.57954	7.43584	7.07546	10.28	10.73	10.72	8.74	9.19	9.39	9.78	6.8	6.77	8.44	7.57	6.33	7.25	7.8	8.82	8.63	8.77	5.04	8.86	8.89
10	A	128	26.1697	6	2	4	2	2	5	4	1	2	2	2	1	3	2	2	2	1	2	1	8.3959	10.2592	8.00809	7.03299	11.1	11.6	10.84	8.4	8.1	9.51	9.71	7.21	7.25	8.01	7.74	5.9	7.32	6.78	8.63	8.69	8.89	5.44	8.92	8.67
11	A	132	27.3616	4	2	2	2	3	4	2	1	2	1	2	2	1	1	1	1	1	2	2	7.49561	8.71224	6.71292	6.85821	9.3	9.89	11.54	8.41	6.76	7.93	8.53	6.77	6.01	6.33	7.4	6.74	8.34	7.75	7.47	8.3	7.5	4.43	8.13	7.12
12	A	119	26.8313	4	3	3	2	2	5	3	1	3	1	2	2	1	4	1	3	2	2	2	8.37299	10.1767	7.56815	7.33037	11.12	11.47	10.99	8.45	8.37	9.32	10.7	6.88	6.85	6.55	7.61	6.42	6.76	8.04	8.79	8.94	8.62	5.3	8.48	8.66
13	A	104	24.4471	4	3	2	4	3	6	5	4	1	1	1	3	2	3	1	3	1	3	2	8.47397	9.17722	7.87495	7.47778	10.25	10.43	11.4	8.56	9.02	9.76	10.03	7.18	7.32	6.03	8.39	7.13	7.3	6.23	8.63	8.78	8.74	5.13	8.96	8.97
14	A	115	20.9999	4	3	4	2	2	5	3	1	2	1	2	1	2	1	1	1	1	1	1	8.22611	8.99238	7.24181	7.15807	9.57	9.82	10.04	7.65	8.42	9.94	9.34	6.75	6.89	6.38	7.7	7.58	6.62	7.92	8.42	8.84	8.13	4.78	9.55	9.96
15	A	141	28.5793	6	3	3	2	2	6	3	1	2	2	4	2	1	3	2	6	2	2	2	7.84446	7.54104	6.38869	6.94245	7.83	9.27	10.79	7.47	7.15	6.94	7.99	6.06	4.26	4.7	6.89	5.54	7.74	4.94	6.77	7.61	6.37	4.64	6.9	6.5
16	A	117	22.6792	4	3	4	2	2	5	3	1	2	1	2	2	1	3	1	2	2	2	2	8.89388	9.6477	8.42607	7.83159	10.53	10.68	10.98	8.22	8.83	9.46	10.01	6.96	7.12	6.45	8.13	7.38	7.44	6.25	8.61	8.94	8.95	8.34	9.29	9.41
17	A	136	33.9786	4	2	5	2	2	5	3	1	2	2	3	2	1	3	1	1	2	1	2	8.30712	9.72035	7.54318	7.01539	10.5	10.96	11.92	8.7	8.89	9.76	10.81	6.91	7.23	6.01	8.26	5.91	7.69	6.83	8.94	9.02	8.85	5.56	9.6	9.96
18	A	136	28.8726	4	4	3	1	2	4	6	1	1	1	3	2	1	1	1	2	1	2	1	8.49633	9.82599	7.34313	7.6907	10.61	11.05	11.32	8.99	9.28	9.72	11.11	7.01	7.95	7.93	8.64	6.75	8.14	8.41	9.21	9.5	9.3	6.06	9.36	9.48
19	A	122	25.8172	3	5	6	2	2	5	5	2	2	2	2	4	5	3	1	2	2	2	2	8.26059	9.44328	7.89529	7.034	9.97	10.41	10.47	8.04	8.65	10.02	9.96	6.79	7.32	5.53	8.62	9.25	7.15	7.82	8.69	9.33	8.57	5.2	9.35	9.7
20	B	130	31.9486	5	2	2	2	2	3	4	1	1	2	2	1	1	2	2	2	3	3	2	9.67644	11.5788	8.68952	7.36933	12.41	12.58	11.36	7.99	9.8	9.84	11.05	7.13	8.79	6.18	8.83	7.75	8.64	7.6	9.77	10.47	9.34	6.71	9.79	9.4
21	B	152	27.4911	5	1	2	2	2	6	1	3	1	1	1	1	1	1	1	1	1	1	1	9.30548	10.4514	8.17254	7.23049	11.17	11.11	10.85	8.57	8.97	9.29	10.25	6.24	7.38	8.36	8.71	7.91	8.12	9.03	8.78	8.97	9.04	5.88	9.44	8.18
22	B	145	25.1454	6	2	2	1	1	6	6	1	2	6	1	6	6	2	1	6	1	2	2	9.45758	10.4159	8.86138	7.76801	11.3	11.29	11.67	9.15	9.36	9.1	10.24	6.49	8.04	6.01	8.39	9.16	9.11	9.25	8.96	9.17	9.01	5.87	9.38	8.51
23	B	123	24.7165	6	3	2	2	2	6	4	1	2	2	2	2	1	1	4	2	1	1	1	9.18794	10.6397	8.44057	7.085	11.48	11.49	10.74	8.18	8.02	9.77	10.29	6.4	6	6.42	8.6	8.52	7.98	7.16	8.87	9.82	8.96	6.36	9.41	9.24
24	B	125	21.3057	6	3	2	2	2	6	4	1	2	2	5	2	3	4	2	2	1	6	6	9.62804	10.6385	8.50015	7.44835	11.27	11.44	11.37	8.14	9.8	10.51	11.52	6.75	9.17	6.1	9.04	6.5	7.87	9.86	9.73	9.7	9.34	6.22	9.83	9.52
25	B	110	23.8288	3	3	1	2	3	4	4	1	2	3	4	4	4	2	1	1	3	4	4	9.8632	11.3478	8.97153	7.88383	12.02	12.14	11.88	9.28	9.59	9.58	10.92	6.6	8.64	9.04	9.64	8.67	9.25	9.82	9.43	9.48	9.38	6.67	9.89	9.01
26	B	111	26.5973	4	3	2	1	2	4	1	1	2	2	2	4	1	3	1	6	1	2	2	9.65014	10.5099	9.2275	7.28591	11.25	11.32	10.17	8.29	9.42	9.96	10.85	6.77	8.27	7.01	9.16	8.72	7.91	7.67	9.33	9.49	8.53	6.37	9.27	8.92
27	B	131	23.8134	4	2	2	2	1	6	2	2	1	2	1	2	1	1	1	1	1	2	2	9.65536	11.0461	8.74593	7.48095	12.05	12.47	11.26	8.65	9.46	9.9	11.28	6.73	8.37	6.31	8.75	9.2	8.59	7.62	9.64	10.38	9.53	6.28	10.19	9.45
28	B	109	19.1691	4	4	2	2	1	6	2	1	2	1	3	6	6	3	2	6	1	3	3	9.18149	9.94023	9.34718	6.83756	10.84	11.23	11	8.55	8.56	9.34	9.86	6.52	3.51	6.4	7.49	9.55	9.06	9.64	8.88	9.33	8.91	5.12	9.35	9.17
29	B	117	21.9777	3	2	1	2	2	6	4	1	2	2	4	2	2	2	1	1	2	2	1	9.48494	10.2849	7.80329	8.05227	11.28	12.14	11.25	8.47	9.89	10.12	10.63	6.96	7.8	6.07	8.15	7.69	8.35	7.04	9.48	9.19	8.91	5.78	10.03	7.7
30	B	132	26.8738	6	2	2	2	2	6	4	3	2	2	2	3	3	3	1	2	1	2	2	9.62861	10.5056	9.80924	7.21394	11.42	11.1	10.69	8.3	9.66	9.09	10.76	6.82	6.14	6.96	8.88	6.98	7.92	9.47	9.2	9.82	9.54	6.34	9.65	9.84
31	B	108	25.4524	3	3	2	2	4	6	6	1	2	5	2	2	2	3	3	1	6	2	2	9.65181	10.4258	9.004	7.54332	11.02	11.83	10.93	8.07	9.18	9.96	10.82	6.94	8.64	5.91	8.78	9.32	8.68	7.3	9.27	9.91	9.1	6.19	9.71	9
32	B	105	17.7026	3	3	2	2	2	6	2	2	2	3	2	2	2	4	2	6	1	3	3	8.79711	9.79583	8.77896	7.28609	10.44	10.93	9.69	7.88	8.35	9.28	9.41	6.23	6.84	6.79	8.79	8.6	9.45	9.76	8.37	9.33	8.31	5.41	9.15	8.47
33	B	108	16.1922	4	3	2	2	2	6	6	1	1	1	2	6	6	1	1	1	2	2	2	8.61912	10.0898	7.61334	6.61277	10.82	9.87	8.95	7.23	8.44	9.43	8.87	7.36	1.52	6.04	8.26	7.58	7.02	10.31	8.57	8.31	7.58	5.24	8.81	9
34	B	155	28.9022	6	6	6	2	4	6	3	1	4	3	3	6	6	6	1	6	3	2	2	9.80265	11.0613	8.69549	7.24739	11.78	12.34	10.91	8.57	9.98	10.28	11.74	7.74	6.77	6.58	8.62	8.33	8.55	8.55	9.89	9.59	9.83	6.52	9.92	9.84
35	B	136	35.6018	6	1	3	3	3	6	6	3	2	1	1	2	2	1	1	3	1	2	1	9.14462	9.75285	8.38809	6.98782	10.41	10.86	9.75	7.66	9.04	9.67	10.23	6.77	8.13	6.05	7.89	8.63	8.02	7.66	8.78	9.35	8.48	5.54	9.45	7.15

## Sheet: S4H Lahu_PERMANOVA
S4H data. PERMANOVA of Gut Microbiota and Dietary Habits in The Lahu Ethnic Group
PERMANOVA: Gut microbiota
Gut microbiota (by = "term")	Df	Sum of Sqs	R2	F	Pr(>F)	Signif. codes
microbiota_dist ~ Geography	1	140.55	0.2417	10.518	0.001	***
microbiota_dist ~ Gender	1	23.42	0.04028	1.3849	0.23
microbiota_dist ~ BMI	1	18.69	0.03214	1.096	0.303
microbiota_dist ~ SBP	1	8.2	0.01411	0.4722	0.824
microbiota_dist ~ Geography + Gender	2	170.99	0.29405	6.6645	0.001	***
microbiota_dist ~ Geography + Gender + BMI	3	190.87	0.32824	5.0491	0.001	***
microbiota_dist ~ Geography + Gender + BMI + SBP	4	195.71	0.33656	3.8047	0.001	***
Gut microbiota (by = "margin")
microbiota_dist ~ Geography + Gender + BMI + SBP	Df	Sum of Sqs	R2	F	Pr(>F)	Signif. codes
Geography	1	147.8	0.25417	11.493	0.001	***
Gender	1	29.51	0.05074	2.2946	0.062
BMI	1	15.67	0.02694	1.2182	0.278
SBP	1	4.84	0.00832	0.3763	0.92
PERMANOVA: Dietary behaviors
Dietary habits (by = "term")	Df	Sum of Sqs	R2	F	Pr(>F)	Signif. codes
Diet_dist ~ Geography	1	42.05	0.0651	2.2977	0.009	**
Diet_dist ~ BMI	1	28.93	0.04479	1.5474	0.089
Diet_dist ~ SBP	1	21.12	0.0327	1.1154	0.308
Diet_dist ~ Gender	1	18.68	0.02891	0.9824	0.45
Diet_dist ~ Geography + BMI	2	68.01	0.10528	1.8827	0.008	**
Diet_dist ~ Geography + BMI + SBP	3	89.11	0.13795	1.6536	0.009	**
Diet_dist ~ Geography + BMI + SBP + Gender	4	106.95	0.16555	1.488	0.009	**
Dietary habits (by = "margin")
Diet_dist ~ Geography + BMI + SBP + Gender	Df	Sum of Sqs	R2	F	Pr(>F)	Signif. codes
Geography	1	38.36	0.05938	2.1349	0.011	*
BMI	1	26.18	0.04053	1.4572	0.119
SBP	1	20.75	0.03213	1.155	0.276
Gender	1	17.83	0.02761	0.9925	0.447
PERMANOVA: Interaction effect
Interaction Effect	Df	Sum of Sqs	R2	F	Pr(>F)	Signif. codes
microbiota_dist ~ Geography * Gender	3	181.97	0.31293	4.7063	0.001	***
Diet_dist ~ Geography * Gender	3	91.15	0.1411	1.6976	0.003	**
Beta dispersion: Gut microbiota
Gut microbiota	F	N.Perm	Pr(>F)	Signif. codes
Gut microbiota+Geography	0.0309	999	0.867
Gut microbiota+Gender	1.683	999	0.203
Beta dispersion: Dietay behaviors
Dietary habits	F	N.Perm	Pr(>F)	Signif. codes
Dietary habits+Geography	13.091	999	0.002	**
Dietary habits+Gender	0.074	999	0.776
Signif. codes: 0 ‘***’ 0.001 ‘**’ 0.01 ‘*’ 0.05 ‘.’ 0.1 ‘ ’ 1
Collinearity Test (VIF)
lm(BMI ~ Geography + Gender + SBP)	VIF	Interpretation
Geography	1.02032	Low collinearity
Gender	1.06036	Low collinearity
SBP	1.04226	Low collinearity
lm(SBP ~ Geography + Gender + BMI)	VIF	Interpretation
Geography	1.03991	Low collinearity
Gender	1.02283	Low collinearity
BMI	1.02425	Low collinearity
Note:
R2 represents the proportion of variance in the distance matrix explained by a factor.
F-values:
F-values ≥10 indicates very strong group separation (very large effect)
F-values 5 ≤ F < 10 indicate strong group separation (large effect)
F-values 2 ≤ F < 5 inficate moderate group separation (moderate effect)
F-values 1 ≤ F < 2 indicate weak group difference (small effect)
F-values < 1 indicate no difference between groups (no effect)
Interpretation of VIF
• VIF < 5 → Low collinearity (Good)
• VIF 5-10 → Moderate collinearity (May be problematic)
• VIF > 10 → High collinearity (Severe issue, consider removing/restructuring)

## Sheet: S4I All_raw data
S4I data. Raw Data Used to Perform PERMANOVA of Independent Effects of Ethnicity and Geographical Location on Gut Microbiota and Dietary Habits
Demographic data					Dietary Habit																			Microbial abundance (log10 copy number per gram of wet weight feces)
					Non-processed Food									Processed Food										Phylum			Class	Genus													Species					Archaea
ID	Group	SBP	DBP	BMI	Fresh_Meat	Egg	Grain	Sticky_Rice	Noodle	Vegetable	Fruit	Herb	Fermented_Food	Milk	Carbonated_Drink	Snack	Bread	Instant_Noodle	Energy_Drink	Coffee	Yogurt	Meatball	Sausage	Firmicutes	Bacteroidetes	Actinobacteria	Gammaproteobacteria	Bacteroides	Prevotella	Streptococcus	Enterococcus	Roseburia	Ruminococcus	Coprococcus	Staphylococcus	Osilobacterium	Fusobacterium	Actinomyces	Bifidobacterium	Lactobacillus	B.fragilis	C.coccoides	C.minuta	F.prausnitzii	A.muciniphila	Methanogens	M.smithii
1	A	86	64	18.8816	6	3	2	2	2	6	3	2	1	4	2	1	1	2	2	1	2	6	1	9.03896	9.48686	8.96445	7.20166	10.24	10.13	11.64	8.6	8.2	9.12	9.39	6.43	5.55	5.58	8.42	9.09	9.35	9.96	8.37	8.45	8.82	4.26	8.86	8.52
2	A	144	86	27.2285	6	1	2	2	2	6	2	1	1	2	2	1	1	1	1	1	1	2	2	9.41926	9.95553	8.73482	7.93832	11.02	11.12	11.4	8.55	8.86	9.82	11.07	7.72	7.48	7.05	8.91	8.46	8.29	10.31	9.25	9.33	9.38	5.42	9.39	8.27
3	A	118	78	23.4484	6	6	3	2	2	6	2	2	1	2	1	1	1	1	1	1	3	2	1	7.80453	8.39696	7.75909	7.65395	10.28	10.36	9.83	7.88	8.17	8.81	9.53	6.98	6.88	6.35	8.08	6.42	7.03	8.49	8.34	8.43	8.19	4.64	8.6	8.09
4	A	111	78	28.26	6	6	6	2	2	6	4	1	1	1	2	1	1	1	1	1	1	2	2	7.56335	7.55955	6.8679	7.15801	8.51	8.83	9.31	7.41	6.82	7.33	7.78	7.25	5.07	5.49	6.85	6.5	5.96	6.36	7.81	7.41	5.21	3.46	7.02	6.99
5	A	110	72	20.0611	6	2	2	2	2	6	1	1	1	3	2	2	2	2	2	6	1	2	1	8.37995	10.0195	8.43436	8.12249	10.76	10.5	10.82	7.85	8.1	9.38	10.74	6.88	6.7	7.12	8.34	8.41	7.98	7.33	9.16	9.06	8.9	8.37	9.36	9.6
6	A	135	74	19.9584	6	6	1	2	2	6	2	1	1	1	1	1	1	1	1	1	1	2	1	7.05041	8.07044	6.83569	5.75405	8.9	8.94	9.5	7.98	7.15	8.29	8.88	7.33	4.02	5.6	7.25	6.06	6.3	6.34	7.77	8.52	7.26	3.64	9.58	10.12
7	A	159	95	18.9764	6	3	3	1	1	6	4	1	1	3	3	3	1	3	1	3	1	3	3	8.27025	9.33385	8.51179	7.03951	10.36	9.76	10.5	7.84	7.3	8.66	9.22	6.7	6.26	5.56	8.1	8.76	6.34	10.05	8.32	9.2	7.71	4.27	9.14	9.57
8	A	135	87	21.0236	4	5	2	2	2	6	4	1	2	2	3	2	2	1	4	2	2	1	1	9.26393	9.91807	8.20897	7.08826	10.7	10.95	10.69	8.28	8.69	9.49	9.94	7.39	6.45	6.42	8.49	6.39	7.56	9.38	9.14	9.22	8.95	5.48	9.24	8.68
9	A	134	83	23.589	6	6	3	3	1	6	4	6	6	3	1	1	1	1	1	1	1	3	3	9.03275	9.29599	8.54164	7.28009	10.86	11.1	10.3	8.02	8.59	9.53	10.92	7.06	7.1	6.81	8.85	6.96	7.61	6.45	9.26	9.51	9.14	5.35	9.84	10.01
10	A	119	75	27.1084	6	3	2	2	2	5	4	1	1	3	2	5	2	1	2	6	2	2	2	8.87846	9.12007	8.32154	7.98328	9.82	9.9	11.71	8.73	8.83	10.04	9.2	7.16	7.9	7.73	7.85	7.07	7.7	7.34	8.36	9.19	8.7	7.48	9	8.09
11	A	140	99	31.4535	4	3	6	2	2	6	4	1	3	1	2	1	1	2	2	1	1	2	2	9.39745	10.4076	9.24168	8.06122	11.38	11.57	11.76	8.96	9.27	9.87	9.51	7.56	7.8	7.54	7.83	9.55	9.71	7.63	8.54	9.86	8.91	6.58	9.82	9.68
12	A	123	80	24.2664	1	2	2	2	2	5	3	2	1	2	3	3	2	1	2	2	1	2	1	8.89429	9.41582	7.88145	7.41168	9.75	10.18	10.67	8.13	8.1	8.61	9.41	6.83	8.32	8.41	7.45	5.6	6.35	8.28	8.4	7.85	8.98	4.83	8.78	7.78
13	A	133	88	25.2222	6	2	4	1	1	6	5	3	3	3	3	1	1	4	3	3	1	3	1	8.75962	9.95408	9.3815	7.27988	10.88	10.38	11.15	8.65	9.31	10	10.59	6.77	5.42	6.55	8.2	10.17	9.06	8.15	9.71	10.34	9.46	7.51	10.13	10.41
14	A	132	92	20.5847	6	3	6	3	3	6	4	3	1	4	3	3	3	3	3	1	1	3	3	9.36163	10.0039	8.42495	7.53054	10.77	11.05	10.88	8.03	9.01	9.89	10.6	6.68	5.83	7.37	8.31	8.45	7.47	7.66	9.11	9.3	9.22	5.26	9.3	8.51
15	A	148	93	25.9637	6	4	6	2	2	6	6	1	1	1	2	6	2	1	6	1	1	5	5	8.94212	10.0078	8.38292	7.59508	10.84	11.03	10.49	8.29	8.9	9.17	10.74	7.41	7.12	5.19	7.56	6.2	6.67	7.77	8.75	9.05	8.5	6.66	8.88	8.43
16	A	125	85	27.9041	4	5	6	2	2	6	4	2	2	2	2	1	2	3	2	2	2	2	2	8.20328	9.09081	7.82024	6.87196	9.75	10.26	10.13	8.06	8.35	8.92	9.23	6.36	6.18	6.05	6.99	7.01	6.57	6.2	7.85	8.19	8.1	4.2	8.61	8.71
17	A	147	102	26.48	6	3	3	1	1	6	1	1	3	1	1	3	1	3	1	1	1	3	3	8.55347	9.14094	8.34139	6.93796	9.76	9.96	10.68	7.92	8.67	9.39	9.7	8.94	6.89	5.65	7.42	8.06	8.04	8.95	8.07	9.1	7.87	4.43	8.36	7.39
18	A	132	75	20.3829	6	1	4	1	2	6	3	1	1	4	1	3	1	1	1	6	3	1	1	7.56644	9.28267	8.02787	6.85032	9.89	9.09	10.47	7.76	7.32	9.14	8.64	6.5	7.6	5.8	7.87	8.08	6.21	9.96	7.79	8.35	7.51	8.41	7.9	6.58
19	A	100	61	23.2211	6	6	3	1	3	6	3	1	2	3	1	4	1	3	1	1	2	3	3	8.88184	9.50452	8.77576	7.45213	10.29	10.56	10.42	8.32	8.78	9.49	9.68	8.13	6.61	7.67	7.85	8.58	8.12	6.88	8.27	8.55	8.95	5.83	8.91	8.2
20	A	105	62	21.8106	4	3	6	1	3	6	5	1	1	1	1	2	1	2	1	1	3	2	2	8.16198	8.37909	8.86523	6.86755	9.54	10.03	9.47	7.12	7.8	8.68	9.17	6.73	7.24	7.55	7.34	6.41	6.11	6.23	7.88	8.57	7.7	5.24	8.98	9.35
21	A	112	80	25.6143	6	3	6	1	2	4	2	1	2	2	2	2	2	4	1	6	2	2	2	8.99233	8.47808	8.61561	7.43893	9.53	10.21	11.21	8.18	8.88	11.11	10.34	7.04	8.11	7.8	8.05	6.85	8.45	6.79	8.96	9.74	8.84	5.86	9.4	9.31
22	A	123	80	20.6131	6	2	6	2	1	6	2	1	1	1	2	2	1	1	1	2	1	2	2	9.13525	10.004	8.82277	7.44606	11.19	11.43	11.21	8.48	9.07	10.21	10.63	6.88	7.91	5.32	9.6	8.53	7.84	7.8	9.64	9.44	9.13	7.68	9.67	9.6
23	B	110	66	22.9337	4	3	2	2	2	5	5	1	2	2	1	2	3	2	2	1	3	2	2	8.88158	9.60855	8.50737	6.94957	10.06	10.42	11.38	8.84	8.41	8.84	10.71	7.02	6.78	7.18	7.6	6.04	6.98	6.43	8.75	9.61	8.06	4.91	8.38	8.24
24	B	113	85	23.8346	4	3	3	2	2	4	3	1	3	1	2	2	2	2	2	2	2	2	2	9.25938	9.78358	8.24765	7.35972	10.64	11	11.9	9.43	8.99	9.42	11.3	7.59	7.28	7.69	8.19	6.53	7.51	6.69	9.27	10.09	8.67	5.49	8.96	8.84
25	B	149	82	27.0153	3	2	6	2	2	6	2	1	2	1	2	2	2	2	1	1	1	2	2	8.86624	9.83506	8.0148	7.401	10.63	10.95	12.35	8.97	8.88	9.5	10.66	7.24	7.34	6.5	8.3	7.7	8.96	6.3	8.8	9.28	8.48	5.17	9.22	7.14
26	B	130	89	26.5963	4	3	6	2	2	5	2	1	2	1	2	2	1	2	1	1	2	2	2	8.39507	9.34051	8.35976	7.48003	10.15	10.69	10.02	8.11	8.24	9.12	9.89	6.4	5.93	4.9	7.39	6.28	7.18	6.18	8.23	8.84	7.99	4.35	7.92	6.26
27	B	112	78	19.2697	5	4	3	1	2	6	4	1	3	1	2	1	3	1	2	1	1	2	1	8.16226	8.56876	8.55516	7.79738	10.27	9.92	10.17	8.54	7.67	8.64	9.45	7.15	6.38	8.7	7.63	8.76	6.67	6.94	8.56	8.13	8.35	4.27	8.46	8.03
28	B	136	84	32.8133	5	5	3	4	3	6	6	2	2	3	1	2	1	3	1	1	2	2	2	7.64487	7.84347	7.79971	7.43066	10.02	9.64	9.7	7.13	8.42	8.46	9.53	6.5	5.84	7.11	7.42	8.12	6.51	7.68	8.36	7.95	7.8	5.03	7.76	6.95
29	B	120	81	20.8941	4	3	2	2	2	2	4	1	1	1	2	2	2	3	1	1	1	2	2	8.80309	9.52875	8.07788	6.95385	9.9	10.28	10.44	7.92	8.28	9.2	9.93	6.47	7.41	5.49	8.51	7.27	7.48	6.23	8.5	9.28	8.41	4.88	10.07	10.41
30	B	140	89	23.634	4	3	2	2	2	5	4	1	2	1	3	3	1	1	4	1	1	1	2	8.37649	9.5318	7.11864	6.9006	10.17	10.26	10.71	7.96	8.62	9.16	9.65	7.2	4.26	6.41	7.72	7.09	7.12	7.01	8.54	8.4	8.69	4.99	8.5	7.11
31	B	123	71	31.4873	4	3	3	2	2	4	3	1	2	1	2	2	1	3	1	1	1	2	2	8.67623	9.57954	7.43584	7.07546	10.28	10.73	10.72	8.74	9.19	9.39	9.78	6.8	6.77	8.44	7.57	6.33	7.25	7.8	8.82	8.63	8.77	5.04	8.86	8.89
32	B	128	78	26.1697	6	2	4	2	2	5	4	1	2	2	2	1	3	2	2	2	1	2	1	8.3959	10.2592	8.00809	7.03299	11.1	11.6	10.84	8.4	8.1	9.51	9.71	7.21	7.25	8.01	7.74	5.9	7.32	6.78	8.63	8.69	8.89	5.44	8.92	8.67
33	B	132	68	27.3616	4	2	2	2	3	4	2	1	2	1	2	2	1	1	1	1	1	2	2	7.49561	8.71224	6.71292	6.85821	9.3	9.89	11.54	8.41	6.76	7.93	8.53	6.77	6.01	6.33	7.4	6.74	8.34	7.75	7.47	8.3	7.5	4.43	8.13	7.12
34	B	119	78	26.8313	4	3	3	2	2	5	3	1	3	1	2	2	1	4	1	3	2	2	2	8.37299	10.1767	7.56815	7.33037	11.12	11.47	10.99	8.45	8.37	9.32	10.7	6.88	6.85	6.55	7.61	6.42	6.76	8.04	8.79	8.94	8.62	5.3	8.48	8.66
35	B	104	71	24.4471	4	3	2	4	3	6	5	4	1	1	1	3	2	3	1	3	1	3	2	8.47397	9.17722	7.87495	7.47778	10.25	10.43	11.4	8.56	9.02	9.76	10.03	7.18	7.32	6.03	8.39	7.13	7.3	6.23	8.63	8.78	8.74	5.13	8.96	8.97
36	B	115	71	20.9999	4	3	4	2	2	5	3	1	2	1	2	1	2	1	1	1	1	1	1	8.22611	8.99238	7.24181	7.15807	9.57	9.82	10.04	7.65	8.42	9.94	9.34	6.75	6.89	6.38	7.7	7.58	6.62	7.92	8.42	8.84	8.13	4.78	9.55	9.96
37	B	141	98	28.5793	6	3	3	2	2	6	3	1	2	2	4	2	1	3	2	6	2	2	2	7.84446	7.54104	6.38869	6.94245	7.83	9.27	10.79	7.47	7.15	6.94	7.99	6.06	4.26	4.7	6.89	5.54	7.74	4.94	6.77	7.61	6.37	4.64	6.9	6.5
38	B	117	78	22.6792	4	3	4	2	2	5	3	1	2	1	2	2	1	3	1	2	2	2	2	8.89388	9.6477	8.42607	7.83159	10.53	10.68	10.98	8.22	8.83	9.46	10.01	6.96	7.12	6.45	8.13	7.38	7.44	6.25	8.61	8.94	8.95	8.34	9.29	9.41
39	B	136	80	33.9786	4	2	5	2	2	5	3	1	2	2	3	2	1	3	1	1	2	1	2	8.30712	9.72035	7.54318	7.01539	10.5	10.96	11.92	8.7	8.89	9.76	10.81	6.91	7.23	6.01	8.26	5.91	7.69	6.83	8.94	9.02	8.85	5.56	9.6	9.96
40	B	136	69	28.8726	4	4	3	1	2	4	6	1	1	1	3	2	1	1	1	2	1	2	1	8.49633	9.82599	7.34313	7.6907	10.61	11.05	11.32	8.99	9.28	9.72	11.11	7.01	7.95	7.93	8.64	6.75	8.14	8.41	9.21	9.5	9.3	6.06	9.36	9.48
41	B	122	86	25.8172	3	5	6	2	2	5	5	2	2	2	2	4	5	3	1	2	2	2	2	8.26059	9.44328	7.89529	7.034	9.97	10.41	10.47	8.04	8.65	10.02	9.96	6.79	7.32	5.53	8.62	9.25	7.15	7.82	8.69	9.33	8.57	5.2	9.35	9.7
42	C	136	88	25.8645	6	4	1	1	3	6	4	1	1	1	6	3	6	3	4	6	1	3	3	9.7079	10.1655	8.17724	7.37622	11.04	10.66	10.82	8.54	9.94	8.76	10.64	6.82	8.19	8.35	8.23	6.92	7.84	7.82	9.51	9.65	9.3	5.69	9.64	9.52
43	C	108	75	30.588	6	4	1	1	3	6	6	1	1	1	1	1	1	1	1	1	1	1	1	9.83688	10.5818	8.44547	7.57316	11.3	11.66	11.36	7.65	9.65	9.58	10.88	7.59	8.62	6.01	9.32	6.19	7.61	7.3	9.75	9.95	9.06	6.08	9.31	9
44	C	141	77	25.0642	6	3	1	1	1	6	6	1	2	1	2	1	1	1	4	1	1	1	1	10.118	11.3353	8.69666	8.19097	12.09	12.49	11.12	8.5	9.86	10.14	11.86	7.46	9.3	7.65	9.46	8.3	8.46	9.3	10.21	10.32	9.6	7.15	10.39	9.74
45	C	112	84	23.8889	6	4	3	1	2	6	6	1	1	1	1	1	1	2	1	1	1	1	1	9.75138	10.659	8.05349	7.54489	11.35	10.08	10.51	8.04	9.51	9.91	11.17	6.93	8.93	7.73	8.88	7.99	8.15	9.61	9.65	9.65	9.11	5.95	9.41	7.93
46	C	126	89	22.3047	6	4	1	1	2	6	3	3	2	1	1	1	1	3	6	6	1	1	1	10.0083	10.7918	9.25647	7.79745	11.35	11.54	10.75	8.99	9.57	10.03	11.09	7.34	9.97	8.48	9.05	9.41	7.93	8.04	9.77	10.21	10.13	6.98	10.39	9.75
47	C	107	75	28.2652	6	4	3	1	4	6	6	1	4	6	4	6	4	1	4	1	4	4	4	9.78589	10.7098	7.91216	7.44124	11.52	11.81	10.51	7.73	9.92	9.34	10.53	6.79	8.44	6.14	8.14	7.48	8.37	7.43	9.52	9.09	9.53	6.01	10.09	9.9
48	C	135	94	24.6154	4	3	1	1	3	5	5	1	1	1	1	1	1	3	3	1	1	1	1	9.63102	10.3306	8.40817	7.32845	10.99	10.34	10.88	7.93	9.11	9.53	11.13	6.83	8.57	7.28	8.63	7.47	7.71	6.75	9.37	9.4	8.67	5.8	8.98	8.57
49	C	128	74	23.9011	6	1	1	1	1	6	4	1	3	1	1	1	1	1	1	6	1	2	2	9.39055	10.5766	7.7227	8.57646	11.35	10.96	10.48	7.65	9.44	10.06	10.44	7	5.51	6.78	8.8	7.07	7.8	10.76	9.07	9.74	9.08	5.22	9.46	8.99
50	C	119	77	18.3353	4	6	1	1	2	6	4	1	1	1	1	2	1	1	1	1	1	1	1	8.88185	9.45088	8.55714	7.08404	9.7	9.39	10.97	8.2	8.64	9.42	9.11	6.46	6.22	5.56	8.08	8.12	8.85	7.53	8.66	9.53	8.18	9.45	8.9	8.55
51	C	117	87	22.9185	6	3	1	1	3	6	4	1	2	2	6	1	1	2	6	6	1	6	6	9.52894	9.64404	9.01541	7.90691	10.08	10.31	10.78	7.97	8.81	10.12	10.9	7.4	8.52	5.79	8.99	8.68	7.73	6.56	9.08	9.64	8.8	6.46	9.39	9.15
52	C	125	79	25.0639	6	6	1	1	4	6	6	1	1	6	6	6	1	1	6	6	1	1	1	9.30802	10.523	8.79026	7.21635	11.21	10.93	10.29	7.72	9.18	10.16	10.09	7.11	8.94	6.28	8.47	9.05	7.98	6.79	9.11	9.94	8.96	5.94	9.51	9.26
53	C	151	85	22.933	6	5	3	2	4	6	5	1	4	4	1	4	2	4	5	6	2	2	2	9.28092	9.95548	8.4671	7.08549	10.69	10.72	10.91	8	9.02	9.86	10.45	6.91	8.89	7.39	8.32	7.81	7.75	7.34	9.12	9.46	8.98	7.14	9.48	9.16
54	C	156	96	28.8222	6	2	2	1	6	6	2	1	1	2	2	1	2	2	1	1	1	1	1	9.73671	10.8414	7.92267	7.44339	11.68	11.71	11.35	7.56	9.73	9.81	11.21	7.38	9.08	6.61	8.84	8.2	7.84	7.56	9.74	9.1	9.17	6.52	9.7	8.85
55	C	139	86	21.5981	6	3	2	1	3	4	4	1	3	3	3	3	2	2	2	1	2	4	4	9.99134	10.867	8.59876	7.71379	11.78	12.18	10.74	8.34	10.46	9.71	11.63	7.56	8.81	7.77	9.11	8.4	8.18	7.93	10.13	10.07	13.4	6.8	9.82	9.88
56	C	131	87	24.0292	5	4	2	1	2	6	6	2	1	1	1	1	1	1	1	1	1	2	2	9.32615	10.372	9.06385	7.32067	10.99	10.32	9.84	8.34	8.86	10.58	10.07	6.13	6.72	8.67	8.37	7.96	7.69	9.09	8.96	9.29	8.96	6.67	15.85	8.48
57	C	162	101	24.4222	6	3	2	2	2	4	2	1	1	1	2	4	1	2	2	2	1	2	2	9.7054	10.8195	8.37916	7.76606	11.6	11.91	10.69	8.39	9.74	9.87	10.74	7.12	7.92	8.18	8.36	5.93	8.44	7.87	9.48	10.29	9.39	6.13	9.63	9.08
58	C	138	93	33.6949	6	4	2	1	2	6	5	1	2	4	4	3	2	2	5	2	2	2	2	10.0931	10.4593	8.04692	7.38343	11.13	10.13	10.71	9.34	9.6	9.52	10.6	6.99	6.31	9.31	8.78	6.17	8.32	10.32	9.91	10.26	9.2	5.84	9.79	9.29
59	C	112	74	28.1938	6	3	2	1	2	6	4	1	1	2	2	2	1	2	1	1	1	2	2	9.72745	11.0399	8.4048	7.45755	11.97	12.39	11.14	8.44	9.93	9.88	10.95	6.95	8.69	7.08	8.58	6.48	8.45	7.46	9.74	9.6	9.46	6.99	9.73	7.83
60	C	125	75	22.4461	6	3	2	1	2	6	4	1	3	1	1	4	1	2	1	2	1	2	2	9.88825	10.7823	8.07402	7.84488	11.49	10.1	10.26	7.64	9.55	9.92	10.56	6.66	5.8	8.69	8.76	7.36	8.08	7.26	9.82	9.45	9.29	5.93	9.64	8.99
61	C	150	95	30.1958	6	5	2	2	2	5	5	1	1	1	1	1	1	1	2	1	1	2	2	9.62188	10.1951	8.36221	7.52912	10.85	10.86	10.44	7.85	9.48	9.91	10.57	7.47	8.34	6.83	8.36	7.62	7.61	8	9.61	10.15	8.89	5.94	9.47	9.14
62	C	95	64	24.6222	5	3	2	1	2	6	6	1	2	2	2	3	1	2	1	1	2	2	2	8.54062	9.1043	8.04602	6.62549	9.62	9.62	10.15	7.97	8.83	9.66	10.19	6.85	7.37	5	7.83	7.3	6.61	6.72	8.54	9.68	8.26	5.92	8.75	7.15
63	C	92	70	29.2245	6	5	2	2	3	4	4	1	3	3	4	4	2	4	1	4	4	3	3	9.81169	10.7616	8.63982	7.88449	11.36	11.79	10.87	8.57	9.84	9.62	11.4	5.5	6.29	8.29	8.96	8.87	8.08	7.88	9.64	9.23	9.15	6.82	10	7.39
64	C	119	78	37.1938	6	3	2	2	2	6	4	1	2	2	2	3	1	2	2	1	1	2	2	9.34314	10.5437	8.60924	7.57495	11.04	11.46	10.85	7.43	9.65	9.43	10.33	6.96	8.55	6.15	8.5	8.62	7.91	7.05	9.45	9.28	9.25	5.52	9.6	9.06
65	D	130	85	31.9486	5	2	2	2	2	3	4	1	1	2	2	1	1	2	2	2	3	3	2	9.67644	11.5788	8.68952	7.36933	12.41	12.58	11.36	7.99	9.8	9.84	11.05	7.13	8.79	6.18	8.83	7.75	8.64	7.6	9.77	10.47	9.34	6.71	9.79	9.4
66	D	152	81	27.4911	5	1	2	2	2	6	1	3	1	1	1	1	1	1	1	1	1	1	1	9.30548	10.4514	8.17254	7.23049	11.17	11.11	10.85	8.57	8.97	9.29	10.25	6.24	7.38	8.36	8.71	7.91	8.12	9.03	8.78	8.97	9.04	5.88	9.44	8.18
67	D	145	70	25.1454	6	2	2	1	1	6	6	1	2	6	1	6	6	2	1	6	1	2	2	9.45758	10.4159	8.86138	7.76801	11.3	11.29	11.67	9.15	9.36	9.1	10.24	6.49	8.04	6.01	8.39	9.16	9.11	9.25	8.96	9.17	9.01	5.87	9.38	8.51
68	D	123	79	24.7165	6	3	2	2	2	6	4	1	2	2	2	2	1	1	4	2	1	1	1	9.18794	10.6397	8.44057	7.085	11.48	11.49	10.74	8.18	8.02	9.77	10.29	6.4	6	6.42	8.6	8.52	7.98	7.16	8.87	9.82	8.96	6.36	9.41	9.24
69	D	125	87	21.3057	6	3	2	2	2	6	4	1	2	2	5	2	3	4	2	2	1	6	6	9.62804	10.6385	8.50015	7.44835	11.27	11.44	11.37	8.14	9.8	10.51	11.52	6.75	9.17	6.1	9.04	6.5	7.87	9.86	9.73	9.7	9.34	6.22	9.83	9.52
70	D	110	79	23.8288	3	3	1	2	3	4	4	1	2	3	4	4	4	2	1	1	3	4	4	9.8632	11.3478	8.97153	7.88383	12.02	12.14	11.88	9.28	9.59	9.58	10.92	6.6	8.64	9.04	9.64	8.67	9.25	9.82	9.43	9.48	9.38	6.67	9.89	9.01
71	D	111	76	26.5973	4	3	2	1	2	4	1	1	2	2	2	4	1	3	1	6	1	2	2	9.65014	10.5099	9.2275	7.28591	11.25	11.32	10.17	8.29	9.42	9.96	10.85	6.77	8.27	7.01	9.16	8.72	7.91	7.67	9.33	9.49	8.53	6.37	9.27	8.92
72	D	131	88	23.8134	4	2	2	2	1	6	2	2	1	2	1	2	1	1	1	1	1	2	2	9.65536	11.0461	8.74593	7.48095	12.05	12.47	11.26	8.65	9.46	9.9	11.28	6.73	8.37	6.31	8.75	9.2	8.59	7.62	9.64	10.38	9.53	6.28	10.19	9.45
73	D	109	89	19.1691	4	4	2	2	1	6	2	1	2	1	3	6	6	3	2	6	1	3	3	9.18149	9.94023	9.34718	6.83756	10.84	11.23	11	8.55	8.56	9.34	9.86	6.52	3.51	6.4	7.49	9.55	9.06	9.64	8.88	9.33	8.91	5.12	9.35	9.17
74	D	117	75	21.9777	3	2	1	2	2	6	4	1	2	2	4	2	2	2	1	1	2	2	1	9.48494	10.2849	7.80329	8.05227	11.28	12.14	11.25	8.47	9.89	10.12	10.63	6.96	7.8	6.07	8.15	7.69	8.35	7.04	9.48	9.19	8.91	5.78	10.03	7.7
75	D	132	78	26.8738	6	2	2	2	2	6	4	3	2	2	2	3	3	3	1	2	1	2	2	9.62861	10.5056	9.80924	7.21394	11.42	11.1	10.69	8.3	9.66	9.09	10.76	6.82	6.14	6.96	8.88	6.98	7.92	9.47	9.2	9.82	9.54	6.34	9.65	9.84
76	D	108	77	25.4524	3	3	2	2	4	6	6	1	2	5	2	2	2	3	3	1	6	2	2	9.65181	10.4258	9.004	7.54332	11.02	11.83	10.93	8.07	9.18	9.96	10.82	6.94	8.64	5.91	8.78	9.32	8.68	7.3	9.27	9.91	9.1	6.19	9.71	9
77	D	105	68	17.7026	3	3	2	2	2	6	2	2	2	3	2	2	2	4	2	6	1	3	3	8.79711	9.79583	8.77896	7.28609	10.44	10.93	9.69	7.88	8.35	9.28	9.41	6.23	6.84	6.79	8.79	8.6	9.45	9.76	8.37	9.33	8.31	5.41	9.15	8.47
78	D	108	74	16.1922	4	3	2	2	2	6	6	1	1	1	2	6	6	1	1	1	2	2	2	8.61912	10.0898	7.61334	6.61277	10.82	9.87	8.95	7.23	8.44	9.43	8.87	7.36	1.52	6.04	8.26	7.58	7.02	10.31	8.57	8.31	7.58	5.24	8.81	9
79	D	155	86	28.9022	6	6	6	2	4	6	3	1	4	3	3	6	6	6	1	6	3	2	2	9.80265	11.0613	8.69549	7.24739	11.78	12.34	10.91	8.57	9.98	10.28	11.74	7.74	6.77	6.58	8.62	8.33	8.55	8.55	9.89	9.59	9.83	6.52	9.92	9.84
80	D	136	92	35.6018	6	1	3	3	3	6	6	3	2	1	1	2	2	1	1	3	1	2	1	9.14462	9.75285	8.38809	6.98782	10.41	10.86	9.75	7.66	9.04	9.67	10.23	6.77	8.13	6.05	7.89	8.63	8.02	7.66	8.78	9.35	8.48	5.54	9.45	7.15
81	E	137	90	21.3919	6	3	3	3	3	4	4	1	4	4	4	4	4	3	3	2	3	2	2	9.17069	11.0237	7.81276	7.78312	11.62	12.01	10.9	7.03	9.02	9.2	10.87	6.36	7.88	6.94	8.67	8.21	7.53	9.09	9.57	9.36	8.39	6.55	9.34	9.23
82	E	144	86	25.9821	5	2	2	2	2	6	3	1	2	1	1	4	2	1	1	6	1	3	3	9.03006	9.61927	8.43307	7.54574	10.72	11.1	10.47	8.14	9.24	8.94	10.43	7.32	8.74	7.66	8	8.82	7.75	9.25	9.04	9.41	8.8	7.17	9.43	9.62
83	E	121	69	27.8237	6	4	2	2	2	6	6	2	2	1	2	2	2	2	6	1	2	2	2	10.0214	10.5749	8.78836	7.61955	11.25	11.63	11.09	8.3	10.06	9.21	11.41	7.56	8.33	7.18	8.51	7.95	8.37	8.58	10.08	10.26	9.89	6.24	10.14	9.57
84	E	108	76	21.0667	6	4	2	2	2	6	2	1	2	2	1	1	3	3	1	1	1	2	2	10.0475	10.4914	9.5496	7.21326	11.16	11.35	9.84	7.64	10.04	9.51	11.16	7.14	6.21	7.55	8.62	9.77	7.83	7.73	10.07	9.75	9.93	8.83	10.18	9.12
85	E	151	83	30.3398	6	4	2	1	3	6	6	1	2	1	1	1	1	1	1	2	1	1	1	9.4291	10.7055	7.9286	7.91805	11.4	11.8	11.53	8.86	9.12	10.04	10.56	7.4	7.92	7.65	8.25	7.19	8.45	6.86	9.01	8.82	9.46	6.51	9.71	9.18
86	E	113	71	26.7578	6	4	2	1	3	6	6	6	2	3	2	2	1	3	1	1	1	1	1	8.25611	8.32678	8.0147	7.80625	8.89	9.55	9.19	7.53	8.42	8.76	8.09	7.12	5.65	5.17	7.24	8.28	7.61	5.7	7.65	8.17	8.2	4.74	8.36	7.02
87	E	175	105	29.3224	6	4	2	2	2	6	6	1	1	2	2	2	2	2	6	6	2	2	2	9.64991	9.66373	8.06138	7.00623	10.59	10.9	11.07	8.13	9.76	9.72	9.86	6.99	7.54	6.25	7.81	6.64	7.32	6.86	9.36	9.59	9.03	4.47	9.33	8.53
88	E	135	83	36.6387	6	4	2	2	4	6	4	1	1	6	1	2	1	2	1	1	2	1	1	8.42119	10.2954	8.50173	7.14432	11.17	11.54	9.11	7.29	8.84	7.88	10.06	7.36	7.41	5.42	7.89	8.83	6.84	6.3	8.55	8.42	8.21	6.02	8.38	7.53
89	E	162	86	26.7094	6	2	1	2	2	6	3	1	2	6	4	1	1	1	4	2	1	1	1	8.81087	10.0342	9.63287	6.86083	10.81	11.12	10.29	8.18	8.87	7.43	9.81	6.84	8.72	6.16	8.24	9.65	8.94	5.97	8.78	9.34	8.79	4.97	9.16	8.73
90	E	106	64	23.1866	6	3	2	2	2	6	3	1	3	2	2	2	2	2	4	1	1	2	2	9.36625	10.1843	8.18625	7.44681	11	11.4	9.86	7.7	9.16	9.38	10.73	7.43	8.65	7.23	8.42	7.53	7.19	8.52	9.01	9.37	9.01	6.37	9.08	8.61
91	E	142	97	27.9339	6	4	2	2	2	6	3	1	2	2	3	2	2	2	2	3	2	2	2	9.5443	10.8598	7.88433	7.57835	11.85	12.22	10.75	8.55	9.56	9.61	10.85	7.36	6.38	8.32	8.52	7.18	7.87	7.81	9.49	9.68	9.23	6.52	9.83	9.69
92	E	126	75	30.2329	6	4	2	2	2	6	6	2	1	3	1	3	1	2	1	1	2	2	1	9.34193	9.47849	8.84866	6.79751	10.5	9.87	9.28	7.28	9.81	9.75	9.93	6.76	7.96	5.28	7.22	9.18	7.07	6.84	8.96	8.95	9.11	4.27	9.32	9.14
93	E	121	65	22.252	6	2	3	1	2	6	3	1	1	1	2	2	1	2	4	1	1	1	1	9.95049	10.6626	8.298	7.38287	11.51	10.8	9.35	8.24	10.41	9.75	10.82	7.17	8.73	7.84	8.5	7.51	7.82	8.21	10.02	9.9	9.15	6.09	9.29	9.3
94	E	94	54	27.2629	6	3	2	2	2	6	1	2	2	3	1	1	1	2	1	1	2	2	2	8.88284	8.99812	8.31952	7.20392	9.95	9.49	9.94	7.57	9.02	9.29	9.69	6.53	3.88	7.51	7.39	8.69	6.86	9.48	8.7	8.7	8.19	5.69	10.49	10.8
95	E	108	63	29.2182	6	3	2	2	2	6	2	2	2	6	2	1	2	2	6	2	1	2	2	9.40731	10.2056	9.83778	7.33235	11.11	11.49	10.48	7.92	9.16	9.54	10.29	6.27	7.97	6.14	8.25	9.86	6.82	10.18	9	9.57	8.72	5.31	9.29	9.03
96	E	128	72	26.7703	6	4	2	1	2	6	2	1	1	1	2	2	1	2	1	1	1	2	2	9.48414	9.91011	8.67304	7.36424	10.75	10.98	10.59	8.33	9.92	9.7	10.76	7.49	7.87	6.3	8.17	8.59	8.62	7.62	9.13	9.45	9.05	5.31	9.23	9.05
97	E	118	75	30.3237	6	3	3	2	3	6	6	1	2	6	3	2	2	2	2	6	2	2	2	9.77588	10.8133	8.42885	7.30317	11.63	11.99	11.36	8.5	9.52	9.93	11.76	7.1	8.7	8.44	8.95	6.47	7.86	7.45	9.97	9.97	9.02	7.67	9.73	9.84
98	E	115	74	27.3394	6	3	2	1	1	4	4	1	2	2	1	1	1	1	1	1	2	1	1	8.52469	8.90526	8.03439	6.27116	9.98	9.77	10.3	8.15	8.78	9.51	9.8	7.3	4.31	7.55	7.31	8.44	6.74	9.35	8.02	8.66	8.11	4.07	8.59	8.94
99	E	127	72	29.2557	5	4	4	2	2	6	6	2	1	6	2	6	4	2	6	1	6	2	2	9.46585	9.93229	8.8497	6.64785	10.93	10.63	10.37	8.08	9.72	9.61	9.89	7.2	4.52	7.5	8.38	8.98	7.95	9.22	9.19	8.94	8.98	5.15	9.28	9.4
100	E	127	86	18.7109	5	4	4	4	5	6	3	1	1	3	4	4	5	4	5	5	5	4	4	8.35177	10.1689	7.62601	7.1249	11.34	9.43	9.37	6.82	7.63	9.09	8.83	6.65	8.07	6.48	7.45	7.1	7.45	9.66	8.1	8.6	8.44	8.71	8.32	8.28
101	E	119	74	38.4972	6	4	3	2	3	6	6	1	1	5	2	2	2	2	1	1	2	2	2	9.71775	10.5098	8.06215	7.35954	11.55	11.84	10.18	7.81	9.46	9.81	11.2	6.85	7.8	6.11	8.07	7.23	7.59	10.14	9.64	9.62	9.09	8.96	9.16	9.21
102	E	155	80	23.3393	6	2	2	2	2	6	4	1	2	1	1	2	2	2	1	1	1	1	1	9.0372	9.6399	8.15958	6.71683	10.71	10.76	10.13	8.08	8.9	9.42	9.63	6.79	8.67	8.02	7.82	6.25	6.81	7.28	9	8.82	8.81	8.23	9	9.3

## Sheet: S4J All_PERMANOVA
S4J data. PERMANOVA of Independent Effects of Ethnicity and Geographical Location on Gut Microbiota and Dietary Habits
PERMANOVA: Dietary behaviors
Dietary habits (by = "margin")
Diet_dist ~ Geography + Ethnicity + Age + Gender + BMI + DBP + SBP	Df	Sum of Sqs	R2	F	Pr(>F)	Signif. codes
Geography	1	56.69	0.02954	3.4269	0.002	**
Ethnicity	2	94.76	0.04938	2.8642	0.001	***
Age	1	98.72	0.05144	5.9681	0.001	***
Gender	1	22.64	0.0118	1.3688	0.147
BMI	1	37.09	0.01933	2.242	0.008	**
DBP	1	25.83	0.01346	1.5617	0.09
SBP	1	18.4	0.00959	1.1124	0.331
PERMANOVA: Gut microbiota
Gut microbiota (by = "margin")
microbiota_dist ~ Geography + Ethnicity + Age + Gender + BMI + DBP + SBP	Df	Sum of Sqs	R2	F	Pr(>F)	Signif. codes
Geography	1	194.1	0.10922	12.9561	0.001	***
Ethnicity	2	51.79	0.02914	1.7286	0.07
Age	1	22.48	0.01265	1.5003	0.172
Gender	1	22.23	0.01251	1.4837	0.169
BMI	1	19.95	0.01122	1.3314	0.195
DBP	1	6.65	0.00374	0.4439	0.896
SBP	1	16.84	0.00947	1.1238	0.315
Beta dispersion: Dietay behaviors
Dietary habits	F	N.Perm	Pr(>F)	Signif. codes
Dietary habits+Geography	5.0622	999	0.025	*
Dietary habits+Ethnicity	1.0544	999	0.355
Dietary habits+Gender	0.0227	999	0.883
Beta dispersion: Gut microbiota
Gut microbiota	F	N.Perm	Pr(>F)	Signif. codes
Gut microbiota+Geography	0.5297	999	0.461
Gut microbiota+Ethnicity	0.1655	999	0.84
Gut microbiota+Gender	0.2271	999	0.639
Signif. codes: 0 ‘***’ 0.001 ‘**’ 0.01 ‘*’ 0.05 ‘.’ 0.1 ‘ ’ 1
Note:
R2 represents the proportion of variance in the distance matrix explained by a factor.
F-values:
F-values ≥10 indicates very strong group separation (very large effect)
F-values 5 ≤ F < 10 indicate strong group separation (large effect)
F-values 2 ≤ F < 5 inficate moderate group separation (moderate effect)
F-values 1 ≤ F < 2 indicate weak group difference (small effect)
F-values < 1 indicate no difference between groups (no effect)
